# Supplementary material for: An Endogenous Foamy-like Viral Element in the Coelacanth Genome
Source: PLoS Pathog. 2012 Jun 28;8(6):e1002790. doi: 10.1371/journal.ppat.1002790 (PMC3386198; doi:10.1371/journal.ppat.1002790)
Supplement: Dataset S1 — The conserved region of Pol proteins of CoeEFV and various representative exogenous and endogenous retroviruses. (TXT) [file ppat.1002790.s001.txt]

#NEXUS
begin data;
dimensions ntax=64 nchar=347;
format datatype=protein interleave=no gap=- missing=?;
matrix


Avian_leukosis_virus
QWPLPEGELQLGSCWNTPVFVIRKGSYRLLHDLRAVNVLDLKDCFFSIPLAEQDREAFAFTFQWKVLPQGMTCSPTICQLIVGQVLYMDDLLVISTLERAGFTISPDKVQRE-PGVQYLGYKLTLWDVQKLVGSLQWLRPFYEQLRGDMKMAWREIVQLSTTA-ALERWDPALPVDTLLLPTVFTDASSVQQLEARAVAMALNVVTDHVRSHGNDVADHIGPRALVVQTCPHCGVNPRGLGPLQIWQTDFTLPRMAPRSWLAVTVDTASSVTQHGRVGRPKAIKTDNGSCFTSGIAHTTGIPGNSQGQAMVERANRLLKDKIRVLAKAMYALNKGWNVLWVPSRKVK

Baboon_endogenous_virus
QYPMSLEFLELGSPWNTPLLPVKKQDYRPVQDLREINVLDLKDAFFCLPLAPQSQELFAFELTWTRLPQGFKNSPTLFDEALHRDLYVDDLLLLQELGEKGYRASAKKAQICQTKVTYLGYILNPREVREFLGTAGFCRPLYALTKEEHQLAFEALKKALLSAPALGLPDTSKPPLTVITPTWYTDGSSAQKAELIALTKALNIYTDHCPGHGNRQADHLGNRKLVTSACKVCGKRTRGNRPGVYWEIDFTEPHYAGYKYLLVFVDTFSGAFPTRQEGLPKVIGSDNGPAFVSGINWKLHCAYRPQSSGQVERMNRTIKETLTKLSLALLRARGPYIVLWIHASHAK

Bovine_foamy_virus
QYHINPRLLRQGSEMNTPVYPVPKGRWRMVLDYREVNTLDLANGFWAHPIKPEDYWITAFTYCWTVLPQGFLNSPALFTADVVDILYVDDVYIFNRLSTAGYIVSLKKSKLAKETVEFLGFSITLRQLQSILGLINFARPLYQLIPKDHTTQLKTIIQALNSTENLEERRPDVDEIHVYSAIFYTDGSTAQYAEIAAFEFAILIVTDHEPGHGNALADHLGRSALIVLNCTVCLVIPHDTKPFQVWYMDYIGPPSNGYQHALVIVDAGTGIYPTKAQAVPKVLHSDQGPAFTSGIQLEHSAPYHPQSSGKVERKNSEIKRLLTKIPIVQLALNKPTPIKVVSIDNLK

Bovine_immunodeficiency_virus
QWPLTKELLAEGNPYNTPVFVIKKGRWRMLMDFRELNAIDIKDAYFTIPLHEDFRPFTAFSFQWNVLPQGWVCSPAIYQTTTQKIIYMDDLLIRDKLGSYGFKTPDEKVQEE--RVKWIGFELTVNELQQLVGNCVWVQPLTDLLRDEAIKCVEEFNLKLKDPEWKDRIREGAEA-SFLLPTYYTDGGTNQQAELKAICMALNIITDWVPAH-NTEADHTSPDILIVARCQECGTNPRGR---FLWQMDNTHNKT----IIWVAVETNSGAQVIPEEYTVLHLHSDNGPCFTAGITKTTGIPYNPQSQGVVERAHRDLKDRLAALSLALVSLNGPYKVLLYPHRHMR

Bovine_leukemia_virus
-FPLNLESLEAGGPGNNPVFPVRKGTWRFVHDLRATNCLDLKDAFFQIPVEDRFRSYFAFTFAWRVLPQGFINSPALFERALQEPLYMDDILLAARLRDLGFQVASEKTRQTPSPVPFLGQMVSLHQLQAVLGDLQWVSLLYSSLKGEQLQGIAELRQALSHN-ARSRYNEQEPILKYYHNCLFSDGASAQKGELAGLLAGLNIWVDHVRSHLNNYVDHCNSRALPATLCETCRTIQRGWAPNHIWQADITHKYKQFTYALHVFVDTYSGASAKRGLGRPKKLNTDQGANYTSGISLSHHVPYNPTSSGLVERTNGLLKLLLSKLSRALWTHNGPLPALWVPWRLLK

Caprine_arthritis-encephalitis_virus
QWPLTEELVEEGWTCNTPIFCIKKGKWRMLIDFRELNILDIGDAYFTIPLYEPYREYTCFTYYWKVLPQGWKLSPSVYQFTMQEILYMDDIYLANYIAQYGFTLPEEKRQKG-YPAKWLGFELTLNKLQKLVGELVWRQNILKLMEGVHVKEWEACRKKLEEM-EGNYYNKDKDP-WILLPTYYTDGGTNQQLELRAIEEALNLVTDWVPGH-NEEIDHQDARSLIVNQCEICGGNKRGV---NHWQVDYTHENI----ILLVWVETNSGAEKVKGEFGPESLQSDNGPAFAAGVKHTTGIPWNPQSQAIVERAHQLLKSTLKKIAAALVAINDQPRYCVIPYKDAK

CoeEFV
QYPINTKLLEQGSPTNMAVLPVPKGTWRLVLDYRALNSVDLANGFWSHPIREEDWPKMAFTYLWTRLPQGFLNSPALFSADVISLVYVDDIYVLEILIKAGYVINIKKSKLCRKVVDFLGFSLTLRQLQSVMGLLNFSRPLYDLIT-QAHEALTKLLSAIQTAPNLTNRDNTRADIEIHTAVYYSDGSSAQYAEVMALLDAVLICTDHVPGHGNGLADHLGGNNTYVANCPECLRPPR-GALFDKIFLDFVGPRSNGYTAILILVESLSSLLPCRDQIEPKCFHSDQGGDFTSNIRVEYSTPHHPQSAGVVERKNRGLKAALTKLDIVQTGLNKPTQIITVSVDNLK

Equine_foamy_virus
QYRINPKLLKQGSPMNTPVYPVPKGRWRMVLDYRAVNTLDLANGFWAHPIQESDQWITSFTYVWTTLPQGFLNSPALFTADVVDLLYVDDVYLFQKLQTAGYIVSLKKSKLGQHTVDFLGFQITLKQLQSILGLLNFARPLYQLIPLKHTAILQKIIKELNASENLEQRKPDVEPIWVYSPVFYTDGSTAQFAEIAAFEFALLIVTDHEPGHGNNAADHLGKNTMYIRTCTNCIVQEKTGLPFQKYYMDYIGPPSDGYYHVLVIVDEGTGLYPTKAQAIPKVLHSDQGSAFTSGIQMEYSSPYHPQSSGKVERKNSEIKRLLTKIPTVQLALNKPTPILIVSIDNLK

Equine_infectious_anemia_virus
QWPLTKELLSEGNPYNSPIFVIKKGKWRLLQDLRELNVLDIGDAYFTIPLDPEFRPYTAFTYVWKCLPQGFVLSPYIYQKTLQEILYMDDLFLRAILLEKGFETPDDKLQEV-PPYSWLGYQLTLNDVQKLMGNITWMSHIAATTKGEAQKELEENNEKIKNAQGLQYYNPEEEP-TFKVPTIYTDGGTHQVAERMAIQMALNIVTDWVPGH-NQLADHTSPKILITQECPHCGCVMRSP---NHWQADCTHDNK----IILTFVESNSGATLLSKEFSPKSLHTDNGTNFVAKIAHTTGIPYHPESQGIVERANRTLKEKIQSLQLALITCNGPTRVLAVPLTRTK

ERV-3
QYPLSQELCDHGSPWNTPLLLVQKDEYIPVQGLHAVNVLDLKDAFFCLYLAPVSQPIFAF?
LAWTSLPQGFKNSPTIFGEALASDLYIDNLLLLHLLWKAGYRVSKKKAQICHEKVKYLGFIVTWRQIGEFLGAAGFCHPLYEATREDQKKVFKQIKEALTQAPALGLPDTTKPQLTIQVPEYFIDGSSAQKAELAALTRVLSVYTDHCRGHGNRKADLVGKTALVCEQYLTCGIQEIGTMPCENLLMDTELPQAGSYRYMLVLVYTFSGAFPTRSKGLSVTLGSDNRLAFLAKIKWKLH-----------------------------------------------

MELV
QWPLSKDLLKEGNPWNTPIFCIKKGKYRLLIDFRELNVLDIADAYFTIPLDPDFRPYTAFTFQWCCLPQGWSHSPAIYQGTLRDILYMDDLLLRDMLLQWGFETPEEKLQET-PPYNWMGYELTLNQLQKILGKINWASNLCKLMRGEALEEVKYAQQKITENQGYHYYISEKEP-IILLPVFYTDGGSNQQAEKYAIKMAFNIITDWVPGH-NTEADHNNWRDLIIKQCPNCGINPVDS---QLWQLXACH--------------SSSGAVILPSEWNVNWIHSDNGPNFTSNIKHTYGIPWNPQSQAIIENKHKELKRLTNQLDLALIVLNGPACILLIPNKNFK

Feline_foamy_virus
QYHINPKLLKQGSTMNTPVYPVPKGRWRMVLDYRAVNTIDLSNGFWAHPIVPEDYWITAFTYCWTVLPQGFLNSPGLFTGDVVDLLYVDDVYLFNRLKEAGYIISLKKSNIANSIVDFLGFQITLKQLQSILGLLNFARPLYALIPKEHSTTLETLITKLNGAEYLQGRKGDKTNIHVYSPIFYTDGSTAQFAEIAAFEFALLVVTDHEPGHGNNLADHAGREAVFLSTCNVCQAIVHPTKPFDKFYMDYIGPPSEGYVHVLVVVDAATGLYPTKAQAIPKVLHSDQGSAFTSNIQLEFSTPYHPQSSGKVERKNSEIKKLLTKISSVQLALNKPTKVLSVSIDNLK

Feline_immunodeficiency_virus
QWPLSNELEREGNPWNTPVFAIKKGKWRMLIDFRELNVLDIGDAYFTNPLDPDYAPYTAFTFVWCSLPQGWILSPLIYQSTLDNIIYMDDIYLRKLLLWWGFETPEDKLQEE-PPYKWMGYELTLNELQKLAGKINWASSLTNMTRGEARLEVQKAKRAIEEQVQLGYYDPSKEP-RYEIPTWYIDGGSNQKAEIQALLLALNIITDWVPGH-NEEVDHSDPQYLIRRKCPVCGQLKIGP---GIWQMDCTHDGK----IILVAIHVESGAQIISQEHIVTELQTDNGPNFKNGVKHKFGIPGNPQSQALVENVNQTLKVWVHKLALAVHCLNGPMRVELIPRRHVK

Feline_leukemia_virus
QYPMPHEMLDQGSPWNTPLLPVKKEDYRPVQDLREVNVLDLKDAFFCLRLHSESQLLFAFELTWTRLPQGFKNSPTLFDEALHSDLYVDDLLLLETLGNKGYRASAKKAQICLQEVTYLGYSLNSRQVREFLGTAGYCRPLYPLTRPEQQLAFEDIKKALLSSPALGLPDITKPPLTILTSTWYTDGSSAQRAELIALTQALTVYTDHCPGHGNRLADHLSARKMVTESCRACDVRARGRRPGTHWEVDFTEPGMYGYKYLLVFIDTFSGAYPAKHEGIPQVLGSDNGPAFISGINWKLHCAYRPQSSGQVERMNRSIKETLTKLPLVLYRVRGPHIVLWIHASHVK

Gibbon_ape_leukemia_virus
QYPMSKEFLDLGSPWNTPLLPVKKNDYRPVQDLREINVLDLKDAFFCLRLHPNSQPLFAFELTWTRLPQGFKNSPTLFDEALHRDLYVDDLLLLQELSKLGYRVSAKKAQLCQREVTYLGYLLTPRQVREFLGTAGFCRPLYPLTKEEHQQAFDHIKKALLSAPALALPDLTKPNVTVIASTWYTDGSSAQKAELVALTQALNIYTDHCPGHGNRRADHLGPEKLVTSQCQACGKRQRGDRPGVYWEVDFTEPGRYGNKYLLVFIDTFSGAFPTKTEGIPKVLGSDNGPAFVAGINWKLHCAYRPQSSGQVERMNRTIKETLTKLPLALLRARGPYLVLWVHASHLK

HERV-E
QYPVLRELRTFRSPWNTPLLPVPKKDYRPVQDLRLVNCLDLKDAFFSIRLAPERQKLFAFQYTWTQLPQRFKNSPTIFGEALARDLYVDDLLYSGTWRTVGIRCPRKKAQICRQQVCYLGFTITRRQVREFLGAVGFCRPLYEVTKAQQQQAFHELKERLMSVPALGLPDLTKPNLNIKDPTWMGAALFPRALQLRKLNSLLTLTLDSCNYKGIPALTHLGQESLVTQRCVTCGIQAYGAAPFEDLQVDFTEPKCGGNKYLLVLVCTYSGAYPTRTEGLPLRIGSDNGLVFVAGITWKLHAAYQPQSSGKVERMNRTIKNSLGKLPMVLFKIRGPQTVITIHHSRVK

HERV-Fc1
QFPISVELLQQHSRCNTPILPIRKGAYRLVQDLRIINVLDLKDDFFTIPLHPDCYFLFAFTFAWTVLPQGFRDSPHLFGQALAKDLYVDDLLILNFLGKQGYRVTPHKVQLCTPTVTYLGISLDADKILSFVGLVGFFRPLYQAAKELVARHFHRLQQCLLTAPVVSLPNPLRPPLTVYSPTLFVDGSTSQKAELLALTRALNIYTDHCKSHGNNLADLIGPKLLVHQTCAVCHHQLRGHQPGEDWQLDFTHPRHKHYRYLLTLVDTFTGAFPTAREGLPRSLQSDNGPAFVSRVTWKLHIPYRPQSSGKVERANSLLKEHLTKLPLALTRLRGPYTVIWYHLSQLK

HERV-Fc2
QFPISLELLQQHSPCNTPILPVRKGTYCLVQDLRLINVLDLKDAFFSIPLDPACYFLFAFTLTWTVLLQGFRDSPHFFGQALAQDLYVDDLLLLNFLGN?
GYRVTPSKAQLCTSKVTYLGIRLDAEDILSFLGLVGFFRPLYQATKQLVANLFNKLKNCLITAPVLSLPNPLRPPLTVFSSTLSVDGSTSQKAELIALTRALNIYTDHCKSHGNNFANHIGPKALIHQECHVCCHQLREHQPGEDWQVDFIHPRTKSSVIAPGPSDFLLRALPDSPSCNPRTLRGRGGQIT?
D----------KTQP-EQHEETPSLLKIQIRS-----------------------

HERV-FRD
--------LTHGSPYNTPILTVKKGEYRLVQNL?
VINVLDFK-NFFCIPLDPSSQFIFVLELTWTVLPQGFRDSPHLFGQALARYLYMDDLLHLNFLADRRYKVSKAKTQLLRQAIQYLGIIMTQKQF?
AFLGITRYCRSLYQALKENQEQAFR?
LKTALSQAPALELPILTKPSIWLLMSIWFSDGSSVQLAEFITLTRALTIYTDHCEGHGNRLADHLAKDSLVCQAYTLCPIQRRSTYPGEDWQMDFTHPAGFR?
KYLLVCVDTFTKACSTKTEELPRSLQSDNGPSFISSKHKCTFTLPGDQPSGKVERTKETLEHILNKLLLAPLWIH-PVRRGWIHHLSEA

HERV-Hconsensus
QYPIPQHLLQHGSPYNSPILPVQKKSYRLVQDLRLINVLDLKHAFFTIPLHPSSQPLFAFTITWAVLPQGFTDSPHYFSQALSHDLYIDDLLLLQCLFSKGYRVSPSKAQISSSSVTYLGIILTKQQLLSFLGMVGYFRPLYKLTKGFPHSSFHSLKTALETAPTLALPDSSQPQLTLYSSTWFIDGSTSQQAELVALTQALNIYTDHCKGHGNAYADHVGYKPLITSQCSICTHQARGFAPAQDWQIDFTHPRVRKLKYLLVWVDTFTGAFPTGSEGLPTSIQSDNGPAFTSGIQWNLHIPYHPQSSGKVERTNGLLKTHLTKLPLALLRIRGPYLVIWVHHSRIK

HERVH-RTVLH2
QYPIPQHLLQHGSPYHSPILPVLKKAYRLVQNLHLINVLDLKHAFFTIPLHPSSQRLFAFTITWAVLPQGFTDRPHYFSQAQV----------------------------SSSSVTYLSIILTKQQLLSFLGMVS--------------------------------------QLTLYISLDLLM------------------------ASKADY--QA----TITSQCSICTHQA?
GFAPTQDWQISFT?
PSQITXKYLLV?
VDTFTGAFPTGSEGLPTSIQSHSRPAFIGSIQ?
NLYIPYSPQSSGKVEQTNSLLKTHLTSFPFS-------------------

HERVH-RGH2
-------------------------------------VLDLKHAFFTIPLHPSTQPLFVFTLTWAVMLQGFRGSPYYFSQALSHDLYIGDVLLLQHLFSKGY---PSKAQMSSPSVTYLGIILTKQQLFSILGMVGYFRPLYKLTKGFPHSSFHSLKTALETVSTLALPDIPTLQLILYSSTWFIDGSKAGYAELVALIQALNIYTDHCKGHGNAYADHVGYKPLITSQCSICTHKARGFAPAQDWQIDFTHPRVRKLKYLLVWVDTFTGAFPIESEGLPFSIQSDNGPAFTSGIQWNLHIP?
HPQSSGKVKPTNGLLKTHLTKLPLALLRIRGPYLVIWVHHSRIK

HERV-L
QYRIPGGLKDAGSPFNSPIWPVQKGSWRMTVDYRKLNAIDLQ-AFFSIPVHKAHQKQFAFSYTFTVLPQGYINSPALCHNLFGETLYIDDIMLVRHLRARGWEINPTKIQGPSTSVKFLGVQWQERG-TTPSGPIWILEPIYRVTRKEQEKALQQVQAAVQAALPLGPYDPADPQVTMRPEAWFTDGSNLPSGQLRAVHLVVRLYTDHVSAHFNNQVDHGGRMEVATAECPICGTIPRG-ISQLWWQVDYIGPSWKGQRFVLTGIDTYSGAYPARNAGIPHSIASDQGTHFTAGIHWSYHVPHHPEAAGLIERWNGLLKSQLQCLQKAVYALNGHFGLL--------

HERV-S
QYHLPGGLEELQRPYHFPVWPVRKGTWRMTVDYRELNVVDLANAFFSNHIAPESQEQFTFTWTFTMLPQGYVHSPTICHGFVAMDLYIDDIMLQQQLAACGWTINESKVQGPGLSAKLLGVIWTVRQLQTFVGFLGY?
QPLYQLTKQEA-NSLSGHQAGYSLDMSLTSD?
SGRPTVVMQMTSFLMDIVSSQWAELRVVWMVINLYQ?
QVSGH-NDEANHGGGGVNACQKCSACQQVMVRQMPLTTWQIDYIGPKFQGYTHALMAVDMATGTYPCRVASHSLAIESDRRTHFTGDIQ?
GFHVSYNPQITGMIEQHSI-LKNGLHLLDLVFQILNRVFTVWDFSMSTRH

HERV-T
QYPTSQQLLQAGSAWNTPFLPVQKNDYWPVQDLRDVNVLDLKDAFFAIPLAPKIQPIFAFKLTWTQLPQGFKNSPTLFGEALQQDLYVDDILLLYLLQELGYGVSAKKAQLCLPRVSYLGYKITKRQVHEFLGALGYCRPLYTATKGTEEQAFQNLKKALTAAQALALPNISKPNLTLTVPTVFTDGSSAQKAELIALTQALNIYTDHCKGHGNPKAVHLGTKLAAVLWCTACGHRLRRNSPGEKWEIDFTEPHRAVYKYLLVSVDTFSGAFATKNEGLPAAIGSDNGPAFTSNIQWKLHCAYQPQSSGQVECMNHTLKNTLTKLPLALLRVRGPHTVIWIHHSHIK

HERV-W
QYPLRPKLKAQGNPCSTPILGVQKRQWRLVQDLRIINVLDLQDAFFCIPVHPDSQFLFAFELTWTILPQGFRDSPHLFGQALPRLEGVDDLL-FNFLATCGYMVSK-PAQLCS--QQYLGLKLTLKQLRGFLGVIGFCRSLNTLIKEEVEVAFQALTQ----APVLSLP--TGQDLTVWTSNLYTDGSSAQLAELIALTWALNIYTDHCRGHENCQADHLGIDSTIVRACEVCGEQRTGHYPGEDWQ-DFTHPKPQGFQYLLV-WDTFTGAFPCRTEGLPRGLQSDNSPAFQAGR-YHLHCA?
RPQSSGKVEKMNETLKGHLKKLPIALKRICGPYPVIWIHTLESN

HIV-1
QWPLTEEMEKEGNPYNTPVFAIKKTKWRKLVDFRELNVLGVGDAYFSVPLDPGFRKYTAFTYQYNVLPQGWKGSPAIFQCSMTKILYMDDLYLRDHLLKWGFTTPDKKHQKE-PPFLWMGYELTVNDIQKLVGKLNWASNLCKLLRGEAELELAENREILKEPVHGVYYDPSKDP-KFRLPTFYVDGATNQKTELQAIQLALNIVTDWVPAH-NEQVDHTNWRAMIVASCDKCGQVDCSP---GMWQLDCTHEGK----IILVAAHVASGAEVIPAEWPVKVIHTDNGPNFTSGIKQEFGIPYNPQSQGVVESMNKELKKIIGQVQMAVFIHNGPAKLLVVPRRKAK

HIV-2
QWPLTKEMEKEGNPYNTPTFAIKKNKWRMLIDFRELNILDVGDAYFSIPLHEDFRQYTAFTYIYKVLPQGWKGSPAIFQYTMRQVLYMDDILLKELLNGLGFSTPDEKFQKD-PPFQWMGCELTVNDIQKLVGVLNWAAHLCRLIRGLAEAELEENKIILSQEQEGYYYQEEKEP-KFHLPTFYTDGSTNQQAELEVFRMALNIIVDWVPAH-NQEVDHSIIKELIVNSCAQCGQVNAEI---GVWQMDYTHEGK----IIIVAVHVASGAEVIPQEWPITHLHTDNGPNFTSGIEQSFGVPYNPQSQGVVEAMNHHLKNQISRVLMAVHCMNGPGELLVVPRRKAK

HML1
QWPLPKNQLKLGSPWNSPVFVIQKGKWRMLTDLRAVNIIDLKDCFFTVPLAPQDFEKFAFTYHWKVLPQGMLNSPTICQYYVGCILYTDDILLQQAVTAAGLVIAPEKIQTS-SPYHYLGMQLTLNDFQKLLGDINWIRNLFATLRGEADSELRLIEKCIQQS-QVTRVNPHLPPQKIIVPTVFTDASSAQRAELLAVRAVLNIVSDHIRAHANARADHVNAAGLIVRHCPTCGVNPTGLSQNALRQMDVTHPPFGKLSFIHVTIDTFSHATCQTGEGCPEKLKTDNGPGYTSAIAHTTGIPYNSRGQALVERAKKTLKDQLRKLNLALFTLNL-GTVIWVPSRQLK

HML2
QWPLPKQQLEKGSPWNSPVFVIQKGKWRMLTDLRAVNIIDLKDCFFTIPLAEQDCEKFAFTFQWKVLPQGMLNSPTICQTFVGRALYIDDILLQAEVANAGLAIASDKIQTS-TPFHYLGMQIALNDFQKLLGDINWIRNLFSILRGEATKEIKLVEEKIQSA-QINRIDPLAPPDKIVVPTVFTDGSSAQRAELVAVITVLNIISDHIRAHANKQADHVNAAGLIVQHCTQCGVNPRGLCPNALWQMDVTHPSFGRLSYVHVTVDTYSHATCHTGEGVPEKIKTDNGPGYCSKISHTTGIPYNSQGQAIVERTNRTLKTQLVKLNLALYTLNI-GKVIWIPTRHLK

HML3
QWLLSKDQLENGSPWHSPVFVIKKGKWRMLTDLRAINVIDLKDCFFTFPLAKQDCEQFAFTYHWKVLPQGMLNSPIICQTYVGQAIYMDDILL?
NLISRAGLIIAPDKIQTT-TPYSYLGNLVTLNDFQKLLGDINWIQNLFAILRGEAEAELQVIEKQVHKA-?
INRIDPEKTPGKIIVPNVFTDGSSAQKVELVAVIEGLNAISNHIRAHGNQMADHVNASGLIIQ?
CPTCGFNPRGLEPNSLWQMDVTHPSFGRLAYVPVCVDTFSHTTCQSGEGIPASIKTDNATGYTNNIKHITGIPYNSQGQAIVERMNLSLKQQLQKLNLALLTLNI-GKIIWILSRHLK

HML4
QWPMSKEQLEKGSPWNSPVFIIKKGKWRMLTDLRAINVIDLKDCFFTMPLAEQDCERFAFPFHWKVLPQGMLNSPTICQVYLGQAIYMDDILLQNLISHAGLITAPDKIQTT-APYSYLGTLVTSNDFQKLLGDINWI?
NLFSILRGETEVELQLIEKQVHKA-QINRINPKKTPGKSIVPNVFTDGSSAQKAELVAVIKVLNVTSDYIRAHGNQMADHVNASGIIIQ?
CPTCGVNPRGLEPNSLWQIDATHPSFGRLAYVHVCVDTFSHATCQSGESISASIKTDNASGYTRNIKHITGIPYNSQGQAIVE?
MHLSLKRQLQKLNIALLTLNIGKNIIWIPSRHLK

HML5
QWPLKGEQLKASRPWNSPIFIIPKGK?
RLLHD?
HAINVIGLKYCICTIPFAEQDREKFVFIFHWKVLPEGMLNSPTMCQYHVNQALFMDDILVVKNTQLRGLIIAPEKVQMS-SPWKYLGYILTLNDYQKLLGNINWLCNLFSILKDAAQREIEEVEQAISQR-QLDHIDPWYSPDIIRIPTLFTNGSSTQRAEVGPLILTLNIVSDHIRAYGNDQADHQGWRNLIILQCPDCGVNPRGLEPNQLWQTNVTHPEFGKLRYVHISVDTNSHACAIPGEEHPTKIKTDNGLAYASNIQHSAGILYNPQGQAIVDHTHSTLKNMLRKLAQALFTLNGPNELLWIPRQHFE

HML6
QWPLXQEQLDAGSPWNSPVFVIPKGRWRLLHDLRAINVIDLKDCFFTIPLHEKDKPRFAFSYQWRVLPQGMLNSPTLCQHFVGQALFMDDILTKQAXTKWNLKIAPEKVQTT-SPYHYLGTIVTLNDFQQLLGXINWLXHLXQTLQGEAEXELXLVEQMXQQR-HAXQLXXQKXPXKIIVXTYFTDGSSAQXSEXIAVIQVLNIVCDHIRSHGNDRADHQNTSALIVQACPTCGCNPRXLAPNEIWQMDVTHAAFGKLSYVHVTIDTYSHATCQTGXGXPKQLKTDNGPAYVSAITHKTGIPYNPRGQGIIERAHQTLQXMLKKLHLALFTLNGPVDLLWVPSRCVR

HML7
QWPLFKHLLQANSPWNSPVFVVQKGKWRMVTDLRAVNIIDLKDCFFHIPLDKSDCEKFAFTYQWKVLSQGMINSPTICQ-FVGTVLYMDDILIE?
AVANAGLNIAPDKIQQA-TPFLYLGMQLTFNDFQKLL-DINYLRHLFATLSGPAKQELSFVE?
VR-EA-QISCIDPNLPPDIFVVPTIFTDGSSAQKT?
LFAVISALNIVSDHIRSHGNHKVDHTNVSGLIVQHCSQCGVNPRGLSPNAIWQMDVTHPSFGKLAYVHVTVDTFSNATCQTREEIPGELKTDNGPAYCSHIKHVTGIPYNPQGQAIVEKSNRTLKLQLLKLNLALLTLNK-VSILWIPTRHLK

HML8
QWLLSKEHLQLGFSWNSPVFLVKKGKWRMVTDLRAINVIDLKDCCFHIALHKSECEKFAFTYQWKVLPQGMLNSLTICQLHVGQVLYIDDILLSRCVTEAGLHITQGTIQQT-TPVQYLGMVVTLNDFQKLLGNINYLRNLFSMLLGEALLELEFVEERIQTT-QLSRVQPFQPPNVIVVPTVFTDGSSAQTAELIAVITALNIVSDHIRSHGNHKVDHVNAAGLIVHSCPQCGVNPRGLTANALWQMDVTRSSFGGLSYVHVSVDTFSGATCQTGEGLPYQIKIDYTAGYVSGISHITGIAYNPQGQAVVERANRTLKTQLSKLHLALFTLIP-GTIIWVPTRRLK

HML9
---------------NSPVFVIPKGKWGLLHDLRAINVIDLI-VFFTILLHQQDRPGYAFSYQWKVLPQGVLNSPTLYQNFVGQALYMDDILTKQALTKWNLKIAPEKVQTT-SPYQYLGTIITLNDFQQLSGDINWLHHLYQTLQGEAEAEL?
LVEQMLQQQ-HATWLQPQKPPDKIIVPTYFTDDSSAQCSELVAVIQVLNIVCDHICYHGNNKADHQNTSALIAQAYPTCGCNPLGLAPYEIWQMDVTHAAFGKLSYVHVTTDTYSHVTCQTGEGVPTQ?
KTDNGPAYVSAITHKTEIPYNPQGQGIIEWAHQTLQCMLKKLHLALFTLNGPVDLLWVPSRCV?


HTLV-1
--PLNPEALEAGGPGNNPVFPVKKGTWRFIHDLRATNTIDLKDAFFQIPLPKQFQPYFAFTYAWRVLPQGFKNSPTLFEMQLAHILYMDDILTMASLISHGLPVSENKTQQTPGTIKFLGQIIALPELQALLGEIQWVSSLYCALQRSQVQSLVQLRQALSQN-CRSRLVQTLPCQTIHHNCLFSDGSSAQRAELLGLLHGLNIFLDHVRSHLNALTDHCGQTALILRSCHACGHIRRGLLPNHIWQGDITHKYKNTLYRLHVWVDTFSGATQKRKEGKPSYINTDNGPAYISAIRHTTHVPYNPTSSGLVERSNGILKTLLYKLSIALWTINGPQEALWIPWRLLK

HTLV-2
----KPEALEAGGPGNNPVFPVKKGKWRFIHDLRATNTIDLTDAFFQIPLPKQYQPYFAFTYAWTVLPQGFKNSPTLFEQQLAAVLYMDDILTLQALTTHGLPISQEKTQQTPGQIRFLGQVITLTELQVILGEIQWVSSLYSALHGQQLHALHAIQQALQHN-CRGRLNPALPCQSFHHNCLFSDGSSAQKGELLALICGLNIFLDHVRSHFNEYTDHCNQRALLVQTCHTCGYIRRGLLPNHIWQGDVTHKYKKYKYCLHVWVDTFSGVSCKKKEGKPLHINTDNGPAFLSRIKHSTHIPYNPTSSGLVERTNGVIKNLLNKIHKALWTLNGPLQSLWIPWRFLK

Jaagsiekte_sheep_retrovirus
-------------------------------------VIDLKDCFYTIPLAPQDCKRFAFSYQWRVLPQGMTNSPTLCQKFVATAIYMDDILLKQHLSLNGLVIADEKIQTH-FPYNYLGFSLTLNDFQKLLGDINWIRPLFDILKGEGRTALQSIEEAIRQQ-QITYCDYQRSPPFICVPLIFTDGSSAQVVELFAVHQALNLFTDHIRAHGNHTADHQNSHSLIVKSCSTCGVNPRGLRPNHLWQTDVTHPQFGRLKYVHVSIDTFSNASLHTGEGIPQTLKTDNGPGYTSQIHHKTGIPYNPQGQGIVERAHQRIKHQLLKLNHALYVLNGPDPVLWIPERLVR

Jembrana_disease_virus
QWPLTLELLKDGNPFNTPVFVIKKSKWRMLMDFRALNAIDIKDAYFTIPLDENFRQYTAFSYHWNVLPQGWVCSPAIYQTTTQEIIYMDDLLIREELGAYGFKTPEEKIQEE--QVQWLGYELTVNELQQMIGNCVWVQPLSDLLKGEAIQCLETVNKRLKDPEWKERIKEGTEV-SFLIPTYYTDGGTNQQAELKAVLMALNIITDWVPGH-NTEVDHTTAEILIVHRCQACGTNPRER---FLWQMDNTHEGK----IIWVAVETNSGARVIPEEYTVYHIHSDNGPCFIAKITKTTGIPYNPQAQAIVERTHRDIKDKIAALSLTLVALNGPYKVLLYPHRHMR

Simian_retovirus_2
QWPLTQEQLQAGSPWNTPIFVIKKGKWRLLQDLRAVNVIDLKDCFFTIPLQPVDQKRFAFSYQWKVLPQGMANSPTLCQKYVAAAIYMDDILLKQALTTTGLQIAPEKVQLQ-DPYTYLGFQITLNDFQKLLGDINWLRPLFDILKGAALASLQKVETAIAEQ-FVTQIDYTQPPSTIIQPLVFTDGSSAQLVELQALIAVLNVYTDHIRAHGNHITDHLNAQSLIVKQCPTCGVNPKGLVPNMLWQMDVTHSEFGKLKYVHVSIDTFSGATLQTGEGQPIHIKTDNGPGYTSHIKHTFGIPYNPQGQGIVERAHLSLKNTLEKLNHALFILNGPDPVLWLPERLVR

Lymphoproliferative_disease_virus
QWPLTAQLLKDGSQWNSPIFVIQKSKFRMLHDLRAVNAMDISDCFFSIPLAERDSERFAFTYQWTVLPQGMKNSPYICQQVVAEVIYMDDILVKTTCHEKGLKINEAKTQRA-PEVSYLGWRVNLVQLQRLLGIIQWLKVFYDLLKGEAQQELRNIQQRLQAS-CVGRWRSDLPPDKVMIPTVFTDASSVQQLEARAVQLASNVVTDHVQAHGNDAADHLGAKALLVKSCSHCGVNPRGLEPNQIWQTDFTMPPFRPNHWLAVTVDTYSGATAHRGTGRPSVIKTDNGSAFTSHITLKHGIAYNSQGQAIVERANRTLKARLEALYRALYSMNGGWHLMWVPARWVK

Moloney_murine_leukemia_virus
QYPMSQELLDQGSPWNTPLLPVKKNDYRPVQDLREVNVLDLKDAFFCLRLHPTSQPLFAFELTWTRLPQGFKNSPTLFDEALHRDLYVDDLL-LQTLGNLGYRASA-KAQICQKQVKYLGYLLTPRQLREFLGTAGFCRPLYPLTKTDQQKAYQEIKQALLTAPALGLPDLTK-PLVILAPTWYTDGSSAQRAELIALTQALNVYTDHCPGHRNRMADHLSFSKMITETCKACGTRVRGHRPGTHWEIDFTEPGLYGYKYLLV-FDTFSGAFPTKKEGMPQVLGTDNGPAFVSG-DWKLHCAYRPQSSGQVERMNRTIKETLTKLPLALYRARGPYTVLWIHAAHVK

Mouse_mammary_tumor_virus
QWPLKQEQLQLGSPWNTPVFVIKKGKWRLLQDLRAVNIIDLQDCFFNIKLHPEDCKRFAFSFQWKVLPQGMKNSPTLCQKFVDKAIYMDDILMIQALNKHGLVVSTEKIQKY-DNLKYLGTHITLNDFQKLLGNINWIRPLFEILNGEACKALQLMNERLSTA-RVKRLDLSQPPDYIVVPVIFTDGSTAQQAEIVAVITAFNLYTDHIRGHGNAYADHQNAAALIVKLCPNCGVNPRGLKPRVLWQMDVTHSEFGKLKYVHVTVDTYSHATARTGEGIPQKIKTDNAPAYVSKISHVTGIPYNPQGQAIVERTHQNIKAQLNKLAHALFVLNGPDVLIWVPDRFIR

Murine_endogenous_retrovirus_ERV-L
QYCIPGELKDAGSPFNSPIWPVQKGSWRMTVDYRKLNAIDLANAFFSVPVHKDHQKQIAFSYTFTVLPQVYINSPALCHNLVRRDLYIDDIMLVTHMRIRGWEINPTKIQGPSTSVKFLGVQWTKKEAQRLVGLFGFWRPIYQVTRKEQEKALQQVQAAVQAALPLGPYDPADPQVTMRPEAWFTDGSSSQWAELRAVHMVLRLFTDHVNAHFNNQVDHGGRDGGAAADCQICGTIPRGDQPATWWQVDYVGPSWKGQRFVLTGVDTYSGAFPARNAGIPHSIASDQGTHFTAGIHWSYHVPHHPEAAGLIERWNGLLKMQLQHLQKAVYALNGHFGLLPVIKVNGK

Ovine_maedivisna_virus
QWPLTQELEKEGWTCNTPIFCIKKGKWRMLIDFRELNILDIGDAYFTIPLYEPYRPYTCFTYYWKVLPQGWKLSPSVYQFTMQEILYMDDIYLASYIAQYGFMLPEEKRQEG-YPAKWLGFELTLNKLQKLVGDLVWRQNILKLMEGRHVKEWEECRRKLAEM-EGNYYDEEKDP-WILLPTYYTDGGTNQQLELRAIEEACNIVTDWVPGH-NEEIDHQDAGSLIVQQCEVCGSNRRGI---DHWQVDYTHEDK----IILVWVETNSGAERVKGEFAPKSLQSDNGPAFVAGITHTTGIPWNPQSQALVERTHQTLKNTIEKIAAALITLNGPTQVLVIAKKDVK

Porcine_endogenous_retrovirus_C
QYPLSKELIQQGSPWNTPLLPVRKNDYRPVQDLREVNVLDLKDAFFCLRLHPTSQPLFAFELTWTRLPQGFKNSPTIFDEALHRDLYVDDLLLLLELSDLGYRASAKKAQICRREVTYLGYSLTAKQVREFLGTAGFCRPLYPLTKEEHQKAFDAIKKALLSAPALALPDVTKPNITVIAPTWFTDGSSAQKAELMALTQALNIYTDHCPGHGNQMADHLGTKHLVVKHCVPCGKRLRGSHPGAHWEVDFTEPAKYGNKYLLVFVDTFSGAYPTKKEGIPKVIGSDNGPAFVAGIDWKLHCAYRPQSSGQVERMNRTIKETLTKLPFVLFRVRGPYLVLWIHASHVK

pSIVgml
QWPLTQELEKEGNPYNTPVFAIKKGKWRMLIDFRVLNILDIGDAYFTIPSDPTFKKYTAFTFVFNCLPQGWVCSPAFYQRTMSDILYMDDLLLRSMLLGWSFETPEENVQDQ-WPLQ?
MGYELTLNEVPKLVGIINWASKLTAMMAGEARKEAEEAAKLLXELPAGGYVDPLKQP-ILTVPTWYIDGSSNQKAELAALLYALNIITDWVPGH-NHKIDHSGVKALIVHKCPNCGVVDYTP---GTWQMDVTHEGH----KLLVAVETASGAKTIPDEFKVSHLHTDNGLNFTAGIKHSTGIPYNSHSQGVVESTNKLLKEMLHKVYMALFVINGPARLLAVPRRYCK

Python-molurus
QWPLTVEQLDNGSPYNTPVFVIKKGKWRLLHDLRAVNIIDLKDCFFSIPLHPKDKHIFAFTYQWKVLPQGMLNSPTMCQYFVSQVLYMDGILLQRILQQGGLHIAPDKVQLS-SPFHYLGHKVTLLQLQQYLGSINWIRPLFTALTKEQLDAVKLINQALRTK-WVDRMKDNLPPSVIYVPTVFADGSSAQRAELYASILAFNLILDHIRSHGNSVADHQNKKALILQQCPTCGVNPRGTECNQIWQMNVTQASFSPWKYLHVSIDTYSGATPQRDEGRPKELKTDNGPGYTGGITHKFGIPYNSKGQAIIGRANQTLKHALDRLNLCLYTLNGPAQLIWVPGRCVR

RELIK
QWPLTKELLEEGNPWNTPIFVIRKGKWRMLIDFRELNVLDIGDAYFTIPLDKDFRQYTAFTYVWNCLPQGFVLSPLIYQSTLRDILYMDDIYLRKMLLEKGFETPNEKLQEQ-YPYSWMGYLLTLNELQKLVGLLNWMTPFTLMMKGEARQELRTIRRLLQEHKPLSYWDPSKEP-IYRLPTYYVDGGSNQELEKRAMLLALNIVTDWVPGH-NENIDHSDVSYLIIKNCPKCHISRSGP---GLWQMDVTHEAR----LILVAIETSTGAKLIPKEFHIQALHTDNGPNFTANIDHTTGTPYNPQSQGMVERANQSLKQEMDKLQLALIALNGPTTILSLPQRHVR

Rous_sarcoma_virus
QWPLPEGELQLGSCWNTPVFVIRKGSYRLLHDLRAVNVLDLKDCFFSIPLAEQDREAFAFTFQWKVLPQGMTCSPTICQLVVGQVLYMDDLLVISTLERAGFTISPDKVQRE-PGVQYLGYKLTLWDVQKLVGSLQWLRPFYEQLRGDMKMAWREIVRLSTTA-ALERWDPALPVDILLLPTVFTDASSVQQLEARAVAMALNVVTDHVRSHGNDVAD---------------------------------------------------------------------------------------------------------------------------------

SFVagm
QYPINPKLLKQGSIMNTPVYPVPKGKWRMVLDYREVNTLDLSNGFWAHSITPESYWLTAFTYCWTRLPQGFLNSPALFTADVVDLLYVDDIYVFSLLLNAGYVVSLKKSEIAQHEVEFLGFNIDLKQLQSILGLLNFARPLYNIIATDNSQQLQNIISMLNSAENLEERNPEVREILVYSPVFYTDGSTAQLAEVAAVEFACLIVTDHEKGHGNNLADHTGRDSTVIRQCKQCLRPERPVKPFDKFFIDYIGPPSNGYLHVLVVVDSMTGLYPTKAPAVPKVIHSDQGAAFTSGIQLEFSTPYHPQSSGKVERKNSDIKRLLTKLPVVQLALNKPTPVLTVSVDNLK

SFVcpz

QYPINPKLLKQGSTMNTPVYPVPKGRWRMVLDYREVNTLDLANGFWAHPITPDSYWLTAFTYCWTRLPQGFLNSPALFTADAVDLLYVDDIYVFQILLQAGYVVSLKKSEIGQRTVEFLGFNIDLKQLQSILGLLNFARTLYNLIASDNTKQLNKVIEALNTASNLEERLPDQREILVYSPVFCTDGSTAQMAEIAAVEFACLVITDHEKGHGNALADHTGREATQLGRCKQCLRPDRPQKPFDKFFIDYIGPPSQGYLYVLVIVDGMTGLYPTKAPAIPKVIHSDQGAAFTSGIHLEFSTPYHPQSSGKVERKNSDIKRLLTKLPVVQLALNKPSTVLTVSIDNLK

SFVgor
QYPINPKLLKQGSTMNTPVYPIPKGRWGMVLDYREVNTLVLANGFWAHPITPESYWLTAFIYCWTRLPQGFLNSPALFTADVVDLLYVDDIYVFQILLQAGYVVSLKKSEVAQKTVEFLGFNIDLKQLQSILGLLNFARPLYSLISSENTVQLQTIIKALNNADNLEERIPEKREILVYSPVFYTDGSTAQMAEIAAVEFACLIITDHERGHGNALADHTGREATQLGRCQQCLRPTRPLKPFDKFFIDYIGPPSNGYLHVLVVVDSMTGLYPTKAPAVPKVIHSDQGAAFTSGIQLEFSTPYHPQSSGKVERKNSDIKRLLTKLPVVQLALNKPSRIVTVSIDNLK

SFVmac
QYPINPKLLKQGSTMNTPVYPVPKGKWRMVLDYREVNTLDLTNGFWAHPITPESYWLTAFTYCWTRLPQGFLNSPALFTADVVDLLYVDDIYIFSILLNAGYVVSLKKSEIAQREVEFLGFNIDLKQLQSILGLLNFARPLYTIVANDNSNQLQHIISVLNQADNLEERNPETREILVYSPVFYTDGSTAQLAEIAAVEFACLIVTDHEKGHGNNLADHTGRDATSIRQCKQCLRPVKPLKPFDKFYIDYIGPPSNGYLHVLVVVDSMTGLYPTKAPAIPKVLHSDQGAAFTSGIQLEFSTPYHPQSSGKVERKNSDIKRLLTKLPVVQLALNKPTAILTVSVDNLK

SFVspm
QYHINPKLLKQGSPMNTPVYPVPKGKWRMVLDYRAVNTIDLSNGFWAHPITEDSQWITAFTHVWTRLPQGFLNSPALFTADVVDILYVDDIYIFRKLLETGYIVSLKKSALARYEVNFLGFVITLKQLQSILGFLNFARPLYQLISTEHTLRLNELISALNHAGNLEQRRGDSPPIKVYSPVFYTDGSTAQYAEISAVEFACLIVTDHEPGHGNSLADHTGREATVLRQCKPCVSQPRPVKPFDKFFIDYIGPPSHGFSYVLVIVDARTGLYPTKAPAIPKVLHSDQGSAFTSSIQLEFSTPYHPQSSGMVERKNKEIKRLITKLPTVQLALNKPVIICTVSIDNLK

Simian_retrovirus_1
QWPLTSEQLEAGSPWNTPIFVIKKGKWRLLQDLRAVNIIDLKDCFFSIPLHPSDQKRFAFSFQWKVLPQRMANSPTLCQKYVATAIYMDDILLKQELTIAGLHIAPEKIQLQ-DPYTYLGFELTLNDFQKLLGDINWLRPLFDTLKGEALALLDKVETAIAEQ-FVTHINYSLPPSVIIQPLVFTDGSSAQLVELQALIAVLNIYTDHVRAHGNQKADHLNAQTLIVRQCPICGVNPRGLLPNMIWQMDVTHSEFGNLKYIHVSIDTFSGATLQTGEGLPKQIKTDNGPGYTSQIKHVTGIPYNPQGQGIVERAHLSLKTTIEKLNHALFILNWPDPVIWLPERLVK

SIVcol
QWPLSKELEAEGNPYNTPIFCIRKNEWRKLIDFRELNVLDIGDAYFSIPLDPDYQKYTAFTYVYKVLPQGWKGSPTIFQGTVARILYMDDLYLRDALLYYGLETPEKKYQAD-PPYKWMGYELTVNDIQKLVGALNWLSEISKCTKGEAEEELQDNKQIIKEEVQGVYYIPHEDP-KMKVPTYWTDGGSNQQAELTGVLLALNLVTDWCPAH-NELIDHSNVQYLIWERCSECGQLDYSY---GLWQLDCTHEGK----VILVAVHVCTLATILKREWEVRQVHTDNGPNFVSGIAHTTGHPYNPQSQGVVEQRNKDVKRKIKKVAMAVYALNGPGELVVKPRRKVK

SIVcpz

QWPLTEEMEKEGNPYNTPIFAIKKTKWRKLVDFRELNVLDVGDAYFSCPLDEEFRKYTAFTYQYNVLPQGWKGSPAIFQSSMTKILYMDDLYLRAHLLKWGFTTPDKKHQKE-PPFLWMGYELTVNDIQKLVGKLNWASQLCKLIRGEAELELAENREILRDPVHGAYYDPSKEP-KFRLPTFYVDGATNQRAELQAIYLALNIVTDWVPAH-NEQIDHNNWKAMIVASCDKCGQVDCSP---GIWQLDCTHEGK----IILVAVHVASGAEVIPAEWPVKVIHTDNGSNFTSNIQQEFGIPYNPQSQGVVESMNKELKKIIGQVQMAVFIHNGPAKLLVVPRRKAK

Sloth_foamy_virus
QYHINYKLIKQGSSMNTPIYPVPKGSWRMVLNFRAVNTLDLSNGFWAHPIRKESYWLMAFTLVWTRLPQGFINSPALFTANIVDILYVNDIYVLKILLKSGYIVSLKKSEIAKEEVTFLSFNITLKQLQSILGLLNFAHPLYLVISRKEGMALQEIIKKLNNASYLENRDIQKPQVHIYSPVYYTDGSTAQYAEISALEFAVLIVTNHEPGHGNLLADHGGWEATVVANCEKCKTIIHPDKPFEKFYMDYIGPSSHGHKHILVVDDARMGLFPTKAQAIPKVLHSDQGSAFTSGIQLEFSTPYHPQSSGKVERKNGKIKRVLTKIPFVQLSINKPTKILKVSIDNLK

Snakehead_retrovirus
QYPVPDALLEQGSTVNSAIWPVGKGSWRLTIDYRPLNSLDISNGFWSIRLEEECQYLFAFTYTWTRLPQGFHASPGIFHQALYNGLYVDDILLLQGLKDLGVKINPKKSHFCKDQVQYLGVNVTVQGLRSALGLFNFCRSLYDMLKGDNLNKFKLLKDEVASACVLGLPDPTLPRKIIVTSKWWIDGSSAQVAELVALREALTLYTDKVKAHLNNDVDHPSEESLITNTCLTCGVGRSAEGPCQKLQVDHVGPGTHGYRYLTTMVDVYTGAKPCRGPGVPYSIQSDNGTAFTSGIEWKVGAIYHPQSQGKVERKHRLLKDRLKRLPSILLFINGPYVITWIHRTHLV

Walleye_dermal_sarcoma_virus
QYPLPKDLENQGSPCNTPIFPIKKDEYRMIHDLRAINVIDLSNAFFSVPIHKDSQYLFAFTYTWTVLPQGFIHSPTLFSQALYQSLYMDDVLMLQHLASEGHKVSKKKLQLCQQEVVYLGQLLTIRQIRAFLGLVGYCRFLEKQLKKQQVEAFNKLKHAITTAPVLVVPDPAKPPLIIYTTTLFSDGSSAQTAELLALAAACNIYTDKIEAHGNAAADHTHKGGIILGHCQICGHRPLPSRPFAHLQIDFVQMCVKKPMYALVIIDVFSKIIPCNKEGLPDQIDSDQGTHFTAGVAWKLHCPGHPRSSGIVERTNRTLKSKIIKLPYVLLEMRGPFLILWIHLDHCK

Xen1
QYPLKPALLENGSPCNTPLFPVKEDKYRLVQDLRAVNAVDLTNAFYSIPLREDCQYLFAFTYVWTVLPQGAQNSPTHFSLALTSILYVDDLLLLSFLADQGCKASKEKLQWCQTTVVFLGQCIGHKPLHAFLGLISYCRPLYDVLKSAAEDSFHTLKSILSIAPALGLPDYEKPECTLLAPTLFVDGSSAQEAELKALTAACNIFSDKVKAHGNHLADHVSKNLMYTAACTICLNLAKPLYPFQRIQIDHIQPRCGRFEYVLVVVDMFSGAFPVANMGVPEVIESDQGPVFTAGVTLHFHTPYHPQSSGKVERMNGTLKTKMLKLPIALFSVRGPFQVLWIHASHCK

;
end;
