# Supplementary material for: An Endogenous Foamy-like Viral Element in the Coelacanth Genome
Source: PLoS Pathog. 2012 Jun 28;8(6):e1002790. doi: 10.1371/journal.ppat.1002790 (PMC3386198; doi:10.1371/journal.ppat.1002790)
Supplement: Dataset S2 — The conserved region of the foamy viruses and Class III endogenous retroviruses Pol protein. (TXT) [file ppat.1002790.s002.txt]

#NEXUS
begin data;
dimensions ntax=12 nchar=808;
format datatype=protein interleave=no gap=- missing=?;
matrix

HERV-L
-----------------------------------IVNQKQYRI-PGGIAEISATIKDLK
DAGVVIPTTSPFNSPIWPVQKTDGSWRMTVDYRKLNQVVTPIAAAVPDVVSLLEQIPGTW
YAAIDLQ-AFFSIPVHKAHQKQFAFSWQGQQYTFTVLPQGYINSPALCLPQDITLVHYID
DIMLIGSSEQEVANTLDLLVRHLRARGWEINPTKIQGPSTSVKFLGVQWCGACRDIPSKV
KDKLLHLAPPNQERGTTPS-GPIWILEATHSSLGVLLRPIYRVTRKA--ASFEWLQQVQA
AVQAALPLGPYDPADPMVLEVSVADRDAVWSLWGESQRRPLGFWSKALPSSADNYSPFER
QLLACYWALVETERLTMGHQVTMRPELPIMNWVLSDPSSHKVGHSIINGSGIYV--IGLA
GTSKLHEEVAQMPTDGSARYAGTTRKWTAAALQPPSGQL---RAVHLVVHFAWKEKWP--
-DVRLYTDSWAVANVWL-DGGTWKKHDWKIGDKE-IWGRGMWMDLSEWSK-TVKIFVSHV
SAHQRVTSAEEDFN-NQVDRMT---------ATPVIAQWAHHGGRMEVM-H-GLSNMDPL
TKADSQLWWQVDYIGPLPSWKGQRFVLTGIDTYSGYGFAYPARNASAKTTIRGLTIHRHG
IPHSIASDQGHFTAKEVWQWAHAHGIHWSYHVPHHPEAAGLIERWNGLLKSQLQCQLGDN
LQGWGKVLQKAVYALNQSPIARIHGSRNQGVEVEVAPLTITPSDPLAIFALSSRGRNAPP
GDT--TLNWKLRLPPGHFGL--------

MuERV-L
VRA-------------IMVGKAKWIPLELPLPK-KIVNQKQYCI-PGEIAEITATIKDLK
DAGVVVPTTSPFNSPIWPVQKTDGSWRMTVDYRKLNQVVTPIAAAVPDVVSLLEQIPGTW
YAAIDLANAFFSVPVHKDHQKQIAFSWQGQQYTFTVLPQVYINSPALCLPQSITLVHYID
DIMLVGPSEQEVATTLDSLVTHMRIRGWEINPTKIQGPSTSVKFLGVQWCGACRDIPSKV
KDKLLHLAPPTTKKEAQRLVGLFGFWRQHIPHLGVLLRPIYQVTRKA--ASFVWLQQVQA
AVQAALPLGPYDPADPMVLEVSVADRDAVWSLWGESQKRPLGFWSKALPSSADNYSPFEK
QLLACYWALVETERLTIEHQVTMRPELPIMSWVLSDPASHKVGHSIIKWKWYIRDRARAG
GTSKLHEEVAQMPTDGSARYAGTTQKWTAAALQPQWAEL---RAVHMVLQFVCKKKWP--
-DVRLFTDSWAVANGLAGWSGTWKDHNWKIGEKD-IWGRSMWIDISKWAK-DVKIFVSHV
NAHQKVTSAEEEFN-NQVDKMT---------AIPVIAQWAHHGGRDGGY-PWAQQHGLPL
TKADPATWWQVDYVGPLPSWKGQRFVLTGVDTYSGYGFAFPARNASAKTTIHGLTIYRHG
IPHSIASDQGHFTAREVRQWAHDHGIHWSYHVPHHPEAAGLIERWNGLLKMQLQHQLGGN
LEGWGRVLQKAVYALNQSPIARIHGSRNQGVEKGIVPLTITHSDPLGKFLLAPEAGVLLP
GAT--TLNWKLRLPPGHFGL--------

Coelacanth
LKALLEKHYEVLQRHKNQTGFRDIEPHQLKGKI-H-PAQKQYPINTKAIPSIQVVINELL
EQGVLVKQTSPTNMAVLPVPKPDGTWRLVLDYRALNKHSEPVRAQNQHSSGILANIRKAY
KSSVDLANGFWSHPIREEDWPKMAFTWCGFQYLWTRLPQGFLNSPALFVGQLPGVYCYVD
DIYLTHDTEEEHLKILDQVLEILIKAGYVINIKKSKLCRKVVDFLGFSLSDEGRGLSDQY
REKLAAIKPPQTLRQLQSVMGLLNFSRLFVKGFSELAKPLYDLITVKPYHFTP-LTKLLS
AIQTAPNLTNRDNTRALVIRIVTSPRSAVAAYYNVGDKLPIQYVSYNFSQPEMKFSKIEK
VCVMVNMALIKGRVLAHEQDIEIHTAIPALQTYTRASEPNAKALRWDLWCTLFSDQRLTF
KTVTNMPDLDCLPSDGSAKRNQ---QKNYAGIGIPLGPASAQYAEVMALLDAVKQA-TDT
GPVLICTDSVYAQRGYTEDLHYWAIRNFHDSRNAKLKYADKWKQLDQLKRDKPLVRVIHV
PGHTPG--TVHSCGNGLADSLAGTYVIPPIHARPGLIKEAHHLGGNNTGKTLRRLYWWPG
LYTELFDKIFLDFVGPLPRSNGYTAILILVESLSSFTWLLPCRDQSASTTVTALSFPASI
EPKCFHSDQGDFTSQLFKKMCSERNIRVEYSTPHHPQSAGVVERKNRGLKAALTKLVRNR
PRKWFQVLDIVQTGLNNTPFFLMYGQHMNTPLTNAEPSHPDRMEALAALQWIPKVGEWVQ
EKAVRALRDKYHKPTQIIEVLTPKAVVI

Sloth_foamy_virus
LRLLLHKYDSLWQKWEKQVSHRKIPPHHIATGTVAPKPQKQYHINYKAKLAIQTVINDLI
KQGVLLHQNSSMNTPIYPVPKTNGSWRMVLNFRAVNKVIPLIAVQNQYSIEILTQMREQY
KTTLDLSNGFWAHPIRKESYWLMAFTWEGKQLVWTRLPQGFINSPALFLKEIPDVEVYVN
DIYFSNVTEEQHLITLKQVLKILLKSGYIVSLKKSEIAKEEVTFLSFNITKEGHGLTAKF
REKLLNISAPKTLKQLQSILGLLNFAHNVITDFAELTKPLYLVISRAEGQHIQWLQEIIK
KLNNASYLENRDIQKPLIIKLNSSPTAGYIRMYNKGGKKPIQYVNFIFTPAEIKFKPTEK
LLTTMHKAIIKGLDLSQGAQVHIYSPLASPTHIQKTPLPERKGLQWITWMTHFKNPQLIF
HHDPTLPDIQNLPTDGSAIKNPNPQKTHSAGIGIPLGDHTAQYAEISALEFAVKKAMMDK
GPILIVTNSMYLAKSFNEELDIWISNGFVNNKKKPLQHISKWKVIANCKQNKPSIHMVHE
PGHQKQGTSIHTKGNLLADQLAGKRIIPPVMERVKLAQQAHHGGWEATLIKLKNKYWWPN
MIKTPFEKFYMDYIGPLPSSHGHKHILVVDDARMGYCWLFPTKAQNANATVKALNLSGTA
IPKVLHSDQGAFTSATLQQWTKDRGIQLEFSTPYHPQSSGKVERKNGKIKRVLTKLLYGW
PQKWYPLIPFVQLSINNTPHKLMFGVDSNLPFANVDDANLSREEQLSLLQWKPFIGQFIQ
ERVQKYLCPRWKKPTKILTVFDDHTVEI

Bovine_foamy_virus
LKKLLDQYQALWQCWENQVGHRRIEPHKIATGALKPRPQKQYHINPRAKADIQIVIDDLL
RQGVLRQQNSEMNTPVYPVPKADGRWRMVLDYREVNKVTPLVATQNCHSASILNTLRGPY
KSTLDLANGFWAHPIKPEDYWITAFTWGGKTYCWTVLPQGFLNSPALFLKDIPNVQVYVD
DVYVSSATEQEHLDILETIFNRLSTAGYIVSLKKSKLAKETVEFLGFSISQNGRGLTDSY
KQKLMDLQPPTTLRQLQSILGLINFARNFLPNFAELVAPLYQLIPKAKGQCIPWLKTIIQ
ALNSTENLEERRPDVDLIMKVHISNTAGYIRFYNHGGQKPIAYNNALFTSTELKFTPTEK
IMATIHKGLLKALDLSLGKEIHVYSAIASMTKLQKTPLSERKALRWLKWQTYFEDPRIKF
HHDATLPDLQNLPTDGSAIRSPKPNKTHSAGMGIPLGDHTAQYAEIAAFEFAIRRATGIR
GPVLIVTDSNYVAKSYNEELPYWESNGFVNNKKKTLKHISKWKAIAECKNLKADIHVIHE
PGHQPAEASPHAQGNALADKQAGLKIIPPKADRVKLCQLAHHLGRSALLLKLQQKYWWPR
MHIDPFQVWYMDYIGPLPPSNGYQHALVIVDAGTGFTWIYPTKAQTANATVKALTLTGTA
VPKVLHSDQGAFTSSILADWAKDRGIQLEHSAPYHPQSSGKVERKNSEIKRLLTKLLAGR
PTKWYPLIPIVQLALNNTPHQLMYGADCNLPFENLDTLDLTREEQLAVLKWTPSPGLLVQ
ERVARPLRPKWRKPTPIKKVLNERTVII

Equine_foamy_virus
LKDLFIKYDNLWQKWENQVGHRRITPHKIATGTLNPKPQKQYRINPKAKADIQIVIDDLL
KQGVLKQQTSPMNTPVYPVPKPDGRWRMVLDYRAVNKVTPAIATQNCHSASLLNTLRGQY
KTTLDLANGFWAHPIQESDQWITSFTWNGKSYVWTTLPQGFLNSPALFLKDIPNVEVYVD
DVYFSNDTEEEHLKTMDLLFQKLQTAGYIVSLKKSKLGQHTVDFLGFQITQTGRGLTDSY
KSKLLDITPPNTLKQLQSILGLLNFARNFIPNYSELITPLYQLIPLAKGIYIPWLQKIIK
ELNASENLEQRKPDVELIVKVHVSPTAGYIKFANKGSIKPIAYHNVVFSKTELKFTITEK
VMTTIHKALLKAFDLAMGQPIWVYSPIHSMTRIQKTPLTERKALRWLKWQTYFEDPRLIF
HYDDTLPDLQNLPTDGSSIKSPKKDKQHSAGMGIPLGDHTAQFAEIAAFEFALKQAIRKM
GPVLIVTDSDYVAKSYNQELDFWVSNGFVNNKKKPLKHVSKWKSIADCKKHKADIHVIHE
PGHQNDLQSPYAMGNNAADKLAGEKIIPSKDDRVKILELAHHLGKNTMYIKILNKYWWPN
LIKDPFQKYYMDYIGPLPPSDGYYHVLVIVDEGTGYTWLYPTKAQTANATVKALNLTGTA
IPKVLHSDQGAFTSATLVAWAKDKGIQMEYSSPYHPQSSGKVERKNSEIKRLLTKLLVGR
PTKWYPLIPTVQLALNNTPHQLMYGVDCNLPFQDLSTLDLTREEQLAVLQWTPCPGLLVQ
ERVNRPLRPKWKKPTPILKVLNPKTVVI

SFVgor
LQTLFLKYDNLWQHWENQVCHRKIRPHNIATGDYPPRPQKQYPINPKARSSIQVVIDDLL
KQGVLVQQNSTMNTPVYPIPKPDGRWGMVLDYREVNKTIPLIAAQNQHSAGILATIRKKY
KTTLVLANGFWAHPITPESYWLTAFIWQGKQYCWTRLPQGFLNSPALFLKEISNVQAYVD
DIYLSHDDPQEHLDQLEKVFQILLQAGYVVSLKKSEVAQKTVEFLGFNITKEGRGLTEAF
KAKLLDITPPKDLKQLQSILGLLNFARNFILNFAELVKPLYSLISSAKGKYIEWLQTIIK
ALNNADNLEERIPEKRLIIKVNTSPSAGYVRYYNETGKKPIMYLNYVFSKAELKFTLLEK
LLTTMHKALIKAMDLAMGQEILVYSPVVSMTKIQKTPIPERKALRWITWMTYLEDPRIQF
HYDKTLPELKNIPTDGSAIRSPDPTKSHNAGMGIPLGNHTAQMAEIAAVEFACKKALKIT
GPVLIITDSFYVAESTNKELPYWKSNGFVNNKKKPLKHVSKWKSIAECLSLKPDITIQHE
RGHQPIYTSIHTEGNALADKLAGTKIIPPSLERAGIVQKAHHTGREATLLKIANLYWWPN
MRKDPFDKFFIDYIGPLPPSNGYLHVLVVVDSMTGFTWLYPTKAPTTNATVKALNLTSIA
VPKVIHSDQGAFTSSTFADWAKERGIQLEFSTPYHPQSSGKVERKNSDIKRLLTKLLVGR
PTKWYDLLPVVQLALNNTPHQLLFGIDSNTPFANQDTLDLTREEELSLLQWSPIGGQIVQ
ERVPRPLRPRWHKPSRIVDILNERTVVI

Feline_foamy_virus
LKQLFEKYSALWQSWENQVGHRRIRPHKIATGTVKPTPQKQYHINPKAKPDIQIVINDLL
KQGVLIQKESTMNTPVYPVPKPNGRWRMVLDYRAVNKVTPLIAVQNQHSYGILGSLKGRY
KTTIDLSNGFWAHPIVPEDYWITAFTWQGKQYCWTVLPQGFLNSPGLFLQGIPNVEVYVD
DVYISHDSEKEHLEYLDILFNRLKEAGYIISLKKSNIANSIVDFLGFQITNEGRGLTDTF
KEKLENITAPTTLKQLQSILGLLNFARNFIPDFTELIAPLYALIPKSTKNYVPWLETLIT
KLNGAEYLQGRKGDKTLIMKVNASYTTGYIRYYNEGEKKPISYVSIVFSKTELKFTELEK
LLTTVHKGLLKALDLSMGQNIHVYSPIVSMQNIQKTPQTAKKALRWLSWLSYLEDPRIRF
FYDPQMPALKDLPTDGSAITSPTKEGHLNAGMGISLGNHTAQFAEIAAFEFALKKCLPLG
GNILVVTDSNYVAKAYNEELDVWASNGFVNNRKKPLKHISKWKSVADLKRLRPDVVVTHE
PGHQKLDSSPHAYGNNLADQLAGWREIPPSRERYKLIKEAHHAGREAVLLKIQENYWWPK
MKKDPFDKFYMDYIGPLPPSEGYVHVLVVVDAATGFTWLYPTKAQTSKATIKVLNLTGLA
IPKVLHSDQGAFTSEEFAQWAKERNIQLEFSTPYHPQSSGKVERKNSEIKKLLTKLLVGR
PLKWYNLISSVQLALNNTPHQLMFGIDCNLPFANKDTLDWTREEELALLQWSPYVGQLVQ
ERVYRPLRPKWRKPTKVLEILNPRTVII

SFVmac
LQKLFLKYDALWQHWENQVGHRRIKPHNIATGTLAPRPQKQYPINPKAKPSIQIVIDDLL
KQGVLIQQNSTMNTPVYPVPKPDGKWRMVLDYREVNKTIPLIAAQNQHSAGILSSIRGKY
KTTLDLTNGFWAHPITPESYWLTAFTWQGKQYCWTRLPQGFLNSPALFLKEIPNVQAYVD
DIYISHDDPQEHLEQLEKIFSILLNAGYVVSLKKSEIAQREVEFLGFNITKEGRGLTDTF
KQKLLNITPPKDLKQLQSILGLLNFARNFIPNYSELVKPLYTIVANANGKFISWLQHIIS
VLNQADNLEERNPETRLIIKVNSSPSAGYIRYYNEGSKRPIMYVNYIFSKAEAKFTQTEK
LLTTMHKGLIKAMDLAMGQEILVYSPIVSMTKIQRTPLPERKALRWITWMTYLEDPRIQF
HYDKSLPELQQIPTDGSAIKHPDVNKSHSAGMGIPLGDHTAQLAEIAAVEFACKKALKIS
GPVLIVTDSFYVAESANKELPYWKSNGFLNNKKKPLRHVSKWKSIAECLQLKPDIIIMHE
KGHQQPMTTLHTEGNNLADKLAGIRIVPPKADREKIISTAHHTGRDATFLKVSSKYWWPN
LRKDPFDKFYIDYIGPLPPSNGYLHVLVVVDSMTGFVWLYPTKAPSTSATVKALNLTSIA
IPKVLHSDQGAFTSSTFADWAKEKGIQLEFSTPYHPQSSGKVERKNSDIKRLLTKLLIGR
PAKWYDLLPVVQLALNNTPHQLLFGVDSNTPFANSDTLDLSREEELSLLQWSPSVGQLVQ
ERVARPLRPRWHKPTAILEVVNPRTVII

SFVagm
LQSLFLKYDALWQHWENQVGHRRIKPHHIATGTVNPRPQKQYPINPKAKASIQTVINDLL
KQGVLIQQNSIMNTPVYPVPKPDGKWRMVLDYREVNKTIPLIAAQNQHSAGILSSIRGKY
KTTLDLSNGFWAHSITPESYWLTAFTWLGQQYCWTRLPQGFLNSPALFLKEVPNVQVYVD
DIYISHDDPREHLEQLEKVFSLLLNAGYVVSLKKSEIAQHEVEFLGFNITKEGRGLTETF
KQKLLNITPPRDLKQLQSILGLLNFARNFIPNFSELVKPLYNIIATANGKYITWLQNIIS
MLNSAENLEERNPEVRLIMKVNTSPSAGYIRFYNEFAKRPIMYLNYVYTKAEVKFTNTEK
LLTTIHKGLIKALDLGMGQEILVYSPIVSMTKIQKTPLPERKALRWITWMSYLEDPRIQF
HYDKTLPELQQVPTDGSAIKHPNVNKSHNAGMGIPLGDHTAQLAEVAAVEFACKKALKID
GPVLIVTDSFYVAESVNKELPYWQSNGFFNNKKKPLKHVSKWKSIADCIQLKPDIIIIHE
KGHQPTASTFHTEGNNLADKLAGKRIIPPKSDRPQIILQAHHTGRDSTFLKVSSKYWWPN
LRKDPFDKFFIDYIGPLPPSNGYLHVLVVVDSMTGFVWLYPTKAPSTSATVKALNLTSIA
VPKVIHSDQGAFTSATFADWAKNKGIQLEFSTPYHPQSSGKVERKNSDIKRLLTKLLVGR
PAKWYDLLPVVQLALNNTPHQLLFGIDSNTPFANSDTLDLSREEELSLLQWSPSVGQLVQ
ERVARPLRPRWHKPTPVLEVINPRAVVI

SFVcpz
LKALFTKYDNLWQHWENQVGHRKIRPHNIATGDYPPRPQKQYPINPKAKPSIQIVIDDLL
KQGVLTPQNSTMNTPVYPVPKPDGRWRMVLDYREVNKTIPLTAAQNQHSAGILATIRQKY
KTTLDLANGFWAHPITPDSYWLTAFTWQGKQYCWTRLPQGFLNSPALFLKEVPNVQVYVD
DIYLSHDNPHEHIQQLEKVFQILLQAGYVVSLKKSEIGQRTVEFLGFNITKEGRGLTDTF
KTKLLNVTPPKDLKQLQSILGLLNFARNFIPNFAELVQTLYNLIASSKGKYIEWLNKVIE
ALNTASNLEERLPDQRLVIKVNTSPSAGYVRYYNESGKKPIMYLNYVFSKAELKFSMLEK
LLTTMHKALIKAMDLAMGQEILVYSPIVSMTKIQKTPLPERKALRWITWMTYLEDPRIQF
HYDKTLPELKHIPTDGSAIKSPDPTKSNNAGMGIPLGHHTAQMAEIAAVEFACKKALKVP
GPVLVITDSFYVAESANKELPYWKSNGFVNNKKEPLKHISKWKSIAECLSIKPDITIQHE
KGHQPINTSIHTEGNALADKLAGVKIIPPQSDRQKIVLQAHHTGREATLLKIANLYWWPN
MRKDPFDKFFIDYIGPLPPSQGYLYVLVIVDGMTGFTWLYPTKAPSTSATVKSLNLTSIA
IPKVIHSDQGAFTSSTFAEWAKERGIHLEFSTPYHPQSSGKVERKNSDIKRLLTKLLVGR
PTKWYDLLPVVQLALNNTPHQLLFGIDSNTPFANQDTLDLTREEELSLLQWSPVVGQLVQ
ERVARPLRPRWHKPSTVLEVLNPRTVVI

SFVspm
LAKLLDKYDDLWQQWDNQVGNRKITPHNIATGTYPPKPQKQYHINPKAKPSIQIVINDLL
KQGVLRQSTSPMNTPVYPVPKPDGKWRMVLDYRAVNKTIPLIAAQNQHSLGILTNLRHKY
KSTIDLSNGFWAHPITEDSQWITAFTWEGKQHVWTRLPQGFLNSPALFLKEVPGVSVYVD
DIYISSPTMEEHFQVLDSIFRKLLETGYIVSLKKSALARYEVNFLGFVISETGRGLTSEF
RERLQEITPPTTLKQLQSILGFLNFARNFVPNFSELVQPLYQLISTASGNFIQWLNELIS
ALNHAGNLEQRRGDSPLVVKVNASDKTGYIRYYNDNSLIPIAYASHVFSTAELKFTPLEK
LLVTMHRALLKGIDLALGQPIKVYSPIASMQKLQKTPIPERKALRWVTWLSYLEDPRITF
YYDKTLPDLKHVPTDGSAIKSPKTEQTHSAGMGIPLGDHTAQYAEISAVEFACKKASLLQ
GPVLIVTDSDYVARSANKELPFWRSNGFLNNKKKPLKHISKWKNISDSLLLKRNITIVHE
PGHQPSKTSIHTLGNSLADKLAGDKIIPPKADRLPLVKTAHHTGREATLLKLQTTHWWPN
MRKDPFDKFFIDYIGPLPPSHGFSYVLVIVDARTGFTWLYPTKAPSTNATINSLNLLGTA
IPKVLHSDQGAFTSATFAEWAKDRSIQLEFSTPYHPQSSGMVERKNKEIKRLITKLLVGR
PTKWYPLLPTVQLALNNTPHKLLFGVDGNVPFANQDTLDLTREEELSLLAWRPSVGLLVQ
ERVARPLRPKWKKPVIICELINDRTVVI

;
end;
