# Supplementary material for: An Endogenous Foamy-like Viral Element in the Coelacanth Genome
Source: PLoS Pathog. 2012 Jun 28;8(6):e1002790. doi: 10.1371/journal.ppat.1002790 (PMC3386198; doi:10.1371/journal.ppat.1002790)
Supplement: Dataset S3 — The conserved region of foamy virus Pol and Env protein concatenated alignment. (TXT) [file ppat.1002790.s003.txt]

#NEXUS
begin data;
dimensions ntax=10 nchar=1805;
format datatype=protein interleave=no gap=- missing=?;
matrix

Coelacanth
LKALLEKHYEVLQRHKNQTGFRDIEPHQLKGKI-H-PAQKQYPINTKAIPSIQVVINELL
EQGVLVKQTSPTNMAVLPVPKPDGTWRLVLDYRALNKHSEPVRAQNQHSSGILANIERKA
YKSSVDLANGFWSHPIREEDWPKMAFTWCGFQYLWTRLPQGFLNSPALFSADVISLVGQL
PGVYCYVDDIYLTHDTEEEHLKILDQVLEILIKAGYVINIKKSKLCRKVVDFLGFSLSDE
GRGLSDQYREKLAAIKPPQTLRQLQSVMGLLNFSRLFVKGFSELAKPLYDLITVKPYHFT
P---QAHEALTKLLSAIQTAPNLTNRDNTRALVIRIVTSPRSAVAAYYNVGDKLPIQYVS
YNFSQPEMKFSKIEKVCVMVNMALIKGRVLAHEQDIEIHTAIPALQTYTRASEPNAKALA
TRWDLWCTLFSDQRLTFKTVTNMPDLDCLPEQYVEVYYSDGSAKRNQ---QKNYAGIGIV
KGKFPEETKAVPLGPASAQYAEVMALLDAVKQA-TDTGPVLICTDSVYAQRGYTEDLHYW
AIRNFHDSRNAKLKYADKWKQLDQLKRDKPLVRVIHVPGHTPG--TVHSCGNGLADSLAQ
GAVKCPTHMDSILQQCLPPGYPTYQYDTEHGQCVVTMPGTYVIPPIHARPGLIKEAHCIH
LGGNNTGKTLRRLYWWPGLYTECKRYVANCPECLAVNVTPTTRPPNLRPPR-GALFDKIF
LDFVGPLPRSNGYTAILILVESLSSFTWLLPCRDQSASTTVTALSFPASIEPKCFHSDQG
DFTSQLFKKMCSERNIRVEYSTPHHPQSAGVVERKNRGLKAALTKLVRNRPRKWFQVLDI
VQTGLNNTPIGATPFFLMYGQHMNTPLTNAEPSHPDRMEALAALQEIRDLMAQESRGISN
RLWIPKVGEWVQEKAVRAPSLRDKYHKPTQIIEVLTPKAVVIAATGANKTVSVDNLKRTP
ADYNGEDSRA----------MATNKVTRSAGPKKKRKRKGKPSKVGGCYKFLIALLIMAG
LIALGTGILRILWAYAETKIQVPMEDNNSMSRRTLSKGEDNETLEWHSLPLGMTTRVVPI
PLSLTRGLVQIPVNLVLNSKHLA-QSAKGRKMLSNNLVLLMEQAKLQNPSFEVASGSPEQ
PSSYLADQCFAELGHCYLIEYLPDPYIMADECLRP-SNKGIPQWYLAADQYTAH--TDPD
ARMREYRIPGAIMCSPLLYGSKWKEEQHRCDGREEL-DILLNLKSSCLSPEWHVNGYLME
QNHDTFCSMPRFPAFLNTTLYHVT-----CSKCVND-KEKGMYWDCVKNTTC----EK--
---YPTTLGNKRFYGIHKGPLSIIDRPNYSVYSLYQICKDRVKIYPLTDVLSGLKKLTDV
YVLDMVPTKAIWGTYVTISDLNITHSKRLLATNDQYLTQSATLTNKAINLLSQTMDDNFA
QLEQGFKVLQSSLMHTLRVLTKDMATLGDAIKVKQVEAQIQRGLALLENNKVPWALLNIS
NILERFNQSAEMNAVMRHTATAYLYNIKQVDNPTWMVIVQMQLPVTGGIYYKVWEIYNPG
FLVKTNNLLALAKVRPPYQYIAKCGNINYLKVKECYLRGFRYCDNWEKQLPCGKEPQSCP
ITVKPITFAQVTSLGNGSYIIMVSYSECDIPSMRTVIVTPSTRMTCYNMTLFPLNEGVTP
FHLDFPILVAVIARLQDYEITLSYTHDNITQLLARSRQLLSMVRFEAAEIPQWLQLIGEG
LIELIPQVKSAIEWGIDLTAKTITQTVTSVLQSLNFLVPVLIIAGVVFVLILVLKFFSQK
DGSSK

Sloth
LRLLLHKYDSLWQKWEKQVSHRKIPPHHIATGTVAPKPQKQYHINYKAKLAIQTVINDLI
KQGVLLHQNSSMNTPIYPVPKTNGSWRMVLNFRAVNKVIPLIAVQNQYSIEILTQMQREQ
YKTTLDLSNGFWAHPIRKESYWLMAFTWEGKQLVWTRLPQGFINSPALFTANIVDILKEI
PDVEVYVNDIYFSNVTEEQHLITLKQVLKILLKSGYIVSLKKSEIAKEEVTFLSFNITKE
GHGLTAKFREKLLNISAPKTLKQLQSILGLLNFAHNVITDFAELTKPLYLVISRAEGQHI
QWMEKEGMALQEIIKKLNNASYLENRDIQKPLIIKLNSSPTAGYIRMYNKGGKKPIQYVN
FIFTPAEIKFKPTEKLLTTMHKAIIKGLDLSQGAQVHIYSPLASPTHIQKTPLPERKGLH
SQWITWMTHFKNPQLIFHHDPTLPDIQNLPTSYTAVYYTDGSAIKNPNPQKTHSAGIGIV
KGKFIIKQWRFPLGDHTAQYAEISALEFAVKKAMMDKGPILIVTNSMYLAKSFNEELDIW
ISNGFVNNKKKPLQHISKWKVIANCKQNKPSIHMVHEPGHQKQGTSIHTKGNLLADQLAV
QSSHMVPSLDKELEQVLPKGYPVYIYLLENGNVIIEQDGKRIIPPVMERVKLAQQAHNIH
GGWEATLIKLKNKYWWPNMIKTVRSVVANCEKCQVTNASSQIPTPPKTIIHPDKPFEKFY
MDYIGPLPSSHGHKHILVVDDARMGYCWLFPTKAQNANATVKALNLSGTAIPKVLHSDQG
AFTSATLQQWTKDRGIQLEFSTPYHPQSSGKVERKNGKIKRVLTKLLYGWPQKWYPLIPF
VQLSINNIPSHQTPHKLMFGVDSNLPFANVDDANLSREEQLSLLQELREELTPAA---CT
SGWKPFIGQFIQERVQKYTPLCPRWKKPTKILTVFDDHTVEILDPLGQRKVSIDNLKPTA
HYGKILDGLEYTPVLNLQDWMVWNRPTAQVRFRYFLYTLCATSTQILCWFFFGLIIIGLI
LGFILSAVFRLQWKNAIHHPGPIISWNLTRERRAIHPAPRNVHLEICGLQQGMFWEQFPK
PIIHKKRTLGISQILLIDTPLVWYIPLKDKKILTQLIDNEFAQLQEIVLPFTLPLDQPYT
QEQYQQKGCFQEFGHCYLVKYWLTSKIIQDHCLIPTTRLNAWKYYIQPQIMRPRNWT-NY
ACICAYSKPQPSFCSTNMYNSGRLLELEL--NK---------LKDCALPSEWKQNNLFKS
PTITQFCNHPELIYFLNTTYTTYSLWEGDCPECVNFHPYTCQFWRQFEKVKCCLYYAKQT
VSEIKRDWRQLAYSKKFPAPICKIVVPKYKVKSLYQKCIAKAKKHHVESVQLLNELFITI
NIKELPTEDKRWGLVNEVNMSNIQI--RMKKPNTQRLEKVSLMMANSTATVSKLSDLNEY
LFADGLHILKDHVVTLLEANMKDTQHIDELTTAMLILSYIQNFRIPSTEGRIDWRILNGT
WINEGLNIPHHGMQIVKRMSCSNIYDIKKTIKSIWEIGIYYQIILPNKVFYTNWQVLNIG
HLVKTGTQLTLTKIHQPYTHISECSELYYLEPKGCEQRDYLICEEINLHQTCGNKTSKCP
VTGKAVPYLEFIPLKNGSYVVMSYTIDCNIPPYQSSIFTINDTVTCFEKILKKHLFHIPK
IQLRLPHLVGILAKLKKIEVKATDTWASIEEQIEDTKSDLLRLELHKGDTPEWIKQLGEA
LEDVWPAAASATKTIASFVSSATKGIFGGIIDILTYTKPIVILIIITILIVLIFRILKWL
PNSEK

Bovine
LKKLLDQYQALWQCWENQVGHRRIEPHKIATGALKPRPQKQYHINPRAKADIQIVIDDLL
RQGVLRQQNSEMNTPVYPVPKADGRWRMVLDYREVNKVTPLVATQNCHSASILNTLYRGP
YKSTLDLANGFWAHPIKPEDYWITAFTWGGKTYCWTVLPQGFLNSPALFTADVVDILKDI
PNVQVYVDDVYVSSATEQEHLDILETIFNRLSTAGYIVSLKKSKLAKETVEFLGFSISQN
GRGLTDSYKQKLMDLQPPTTLRQLQSILGLINFARNFLPNFAELVAPLYQLIPKAKGQCI
PWTMDHTTQLKTIIQALNSTENLEERRPDVDLIMKVHISNTAGYIRFYNHGGQKPIAYNN
ALFTSTELKFTPTEKIMATIHKGLLKALDLSLGKEIHVYSAIASMTKLQKTPLSERKALS
IRWLKWQTYFEDPRIKFHHDATLPDLQNLPLHYEAIFYTDGSAIRSPKPNKTHSAGMGII
QAKFIVHLWSFPLGDHTAQYAEIAAFEFAIRRATGIRGPVLIVTDSNYVAKSYNEELPYW
ESNGFVNNKKKTLKHISKWKAIAECKNLKADIHVIHEPGHQPAEASPHAQGNALADKQAV
SGSYKVPSLDAELEQVLPQGYPNYEYKLVNGLCYVDRRGLKIIPPKADRVKLCQLAHDAH
LGRSALLLKLQQKYWWPRMHIDASRIVLNCTVCAQTNSTNQKPRPPLVIPHDTKPFQVWY
MDYIGPLPPSNGYQHALVIVDAGTGFTWIYPTKAQTANATVKALTLTGTAVPKVLHSDQG
AFTSSILADWAKDRGIQLEHSAPYHPQSSGKVERKNSEIKRLLTKLLAGRPTKWYPLIPI
VQLALNNTPNKYTPHQLMYGADCNLPFENLDTLDLTREEQLAVLKEVRDGLLDLYPSPTA
RSWTPSPGLLVQERVARPAQLRPKWRKPTPIKKVLNERTVIIDH-LGQKVVSIDNLKPAA
HQKLAAEICPMAPPMTLQQWLQWRYVSLRIRCKYWIYLCCATSTRIMAWIVFILTVLSIL
LISVLIAVFRLQWKGAIESPGPILVWNNSRLRRAIHLAQKPVQVNFTSIPQGLFLEPHPK
PIISKERVLGLSQVVMVDSSTLTNLEGEAKSLLIKTINEELISLQDVVLNFDLPLGDPHT
QEEYIAKRCYQHFGHCYVVHIWPTREIIQDQCPLNYDYLPAWDYYNQPPPRQLSLKDNNG
SRYEAYRLPAVAFCSPTLYSSWWNYTQSSREREELFRRKLE-LNPEALPGTWHTLGWFRD
LTTYDFCKKPEAVFGLNKTYYSWSLWEGDCPECRNYHVYGCRYWRTYDNLSCCLFQPKWD
SAEIRSDLGYLAYLGAFPSPICILTDQDYKVTSIYAECVKQGKQYDIIDVTRQLTSKLGV
FLGDLPADRAFSLLTDFSLPASYQNKTRRSINNWRRLQITGQSMNQAITTLSKLSDLNDE
NLAAGIHLLQDHIVTLMEATLHDVSLLGHMTSIQHLHTHLATFKNLLIGNRVDWSVLENK
WIQEELKYTDEVMNVIRRTARSITYDVQNVDSTMWEIYIYYELILPERIWIRNWQVANLG
HLTHNSGYLTHVTIHHPYEIVNDCEELTFLHLVDCHEQDYLICEEVMEVEPCGNLTSDCP
VLAENIPYVYLHPLKNGSYLLMASHTDCSLPPYEPVVVTVNDSLECYGKPLKRPLPQIPQ
LRVRLPHLVGIIAKLKSLKIKVTSTWESIKDQIHRSEQELLRLDLHEGDYSDWILQLGNA
LEDVWPVAASAVSTIGTLLEKAAGTLFGNVFSILAYAKPVIIGIILIILLLLVIRILRWL
AVERR

Equine
LKDLFIKYDNLWQKWENQVGHRRITPHKIATGTLNPKPQKQYRINPKAKADIQIVIDDLL
KQGVLKQQTSPMNTPVYPVPKPDGRWRMVLDYRAVNKVTPAIATQNCHSASLLNTLYRGQ
YKTTLDLANGFWAHPIQESDQWITSFTWNGKSYVWTTLPQGFLNSPALFTADVVDLLKDI
PNVEVYVDDVYFSNDTEEEHLKTMDLLFQKLQTAGYIVSLKKSKLGQHTVDFLGFQITQT
GRGLTDSYKSKLLDITPPNTLKQLQSILGLLNFARNFIPNYSELITPLYQLIPLAKGIYI
PWETKHTAILQKIIKELNASENLEQRKPDVELIVKVHVSPTAGYIKFANKGSIKPIAYHN
VVFSKTELKFTITEKVMTTIHKALLKAFDLAMGQPIWVYSPIHSMTRIQKTPLTERKALS
IRWLKWQTYFEDPRLIFHYDDTLPDLQNLPSEYEVVFYTDGSSIKSPKKDKQHSAGMGII
AVRYIIQEWSIPLGDHTAQFAEIAAFEFALKQAIRKMGPVLIVTDSDYVAKSYNQELDFW
VSNGFVNNKKKPLKHVSKWKSIADCKKHKADIHVIHEPGHQNDLQSPYAMGNNAADKLAV
KASYTVPSLDAELHQLLPKGYPSYEYTLRDGQVYVKRTGEKIIPSKDDRVKILELAHKGH
LGKNTMYIKILNKYWWPNLIKDISKYIRTCTNCIITNTDNVPNKSYIVQEKTGLPFQKYY
MDYIGPLPPSDGYYHVLVIVDEGTGYTWLYPTKAQTANATVKALNLTGTAIPKVLHSDQG
AFTSATLVAWAKDKGIQMEYSSPYHPQSSGKVERKNSEIKRLLTKLLVGRPTKWYPLIPT
VQLALNNTPNGKTPHQLMYGVDCNLPFQDLSTLDLTREEQLAVLQEIRTALEQPA---TL
PKWTPCPGLLVQERVNRPAQLRPKWKKPTPILKVLNPKTVVIAGPGGQRIVSIDNLKKTP
HHDTSMDAVEMTPPMTLPEWMQWRYLPLCLRIKYWMYLLCATSPRVMAWLLFVCVLISVM
IIAVIVTVFRMQWKAAIDVPGPVLFWNHTRLRRAVHLADRAVNINITHIPQGVFLEPFPK
PIIDKERVLGISQIVMIDSGSIANLDLYMKHLLVDMINEEMVALSNVVLPFELPVGDPST
QDQYIHKRCYQQFAHCYIVWQWPTSEIIQDQCPLPYMQQNAYDLYLQPPRYGLQNVNYGI
ARIGAYRVLATIFCSDQLYGNWWYLNRTSEQKEETYRKKML-LKDRALPPTWTPKGLFRE
LNPLDFCTKPEAVMLLNQSYYTWSLWEGDCPECINYHPYACRHWRLLDEIKCCLFYPKYD
QFELANDFGFLAYQKMFPSPICILSTEPYKVQSLYQECIQKGTSYDLEDVINQLLRVLGI
DLGKVPASRAFTPFYN-QMPVSYKKRDRKRGDNFRKLQTSGLSMNQAISTLAKISDLNDE
NLAAGIHLLQEHIVTLMEATVHDISMLEAAHGLQILHTHLSTLRLLLTENRVDWNLIDST
WIQQQLQADEALMNVIRRTARSMTYRVIQQDMTLWELGIYYELIIPKKVWLTNWKIQNIG
HLIKNAGHLARVELQHPYEIVNDCEQLTYLELKGCQELDYLVCEEILQHEPCGNQTSDCP
VTAQKIPYVWIYPLKNGSYLIMSSHTDCAIPPYEPVLVTVNDTVRCFGTTLKKPLPHIPQ
LQVRLPHLVGLIAKIKGLKIEITSTWENIKDQIKRSEAELLRLDLHEGDYAEWTKQLGKA
LEDIWPAAAQTVSKIGDFLGKIADGIFGTTFSLLTYAKPVIIGIVVIVLLILIIRILSWL
AALGP

Feline
LKQLFEKYSALWQSWENQVGHRRIRPHKIATGTVKPTPQKQYHINPKAKPDIQIVINDLL
KQGVLIQKESTMNTPVYPVPKPNGRWRMVLDYRAVNKVTPLIAVQNQHSYGILGSLFKGR
YKTTIDLSNGFWAHPIVPEDYWITAFTWQGKQYCWTVLPQGFLNSPGLFTGDVVDLLQGI
PNVEVYVDDVYISHDSEKEHLEYLDILFNRLKEAGYIISLKKSNIANSIVDFLGFQITNE
GRGLTDTFKEKLENITAPTTLKQLQSILGLLNFARNFIPDFTELIAPLYALIPKSTKNYV
PWQIEHSTTLETLITKLNGAEYLQGRKGDKTLIMKVNASYTTGYIRYYNEGEKKPISYVS
IVFSKTELKFTELEKLLTTVHKGLLKALDLSMGQNIHVYSPIVSMQNIQKTPQTAKKALA
SRWLSWLSYLEDPRIRFFYDPQMPALKDLPSNFQHIFYTDGSAITSPTKEGHLNAGMGIV
YFINKQQEWSISLGNHTAQFAEIAAFEFALKKCLPLGGNILVVTDSNYVAKAYNEELDVW
ASNGFVNNRKKPLKHISKWKSVADLKRLRPDVVVTHEPGHQKLDSSPHAYGNNLADQLAT
QASFKVPKLDIEQIKAIPVGYPKYTYELQNNKCMVLRKGWREIPPSRERYKLIKEAHNSH
AGREAVLLKIQENYWWPKMKKDISSFLSTCNVCKMVNPLNLKPISPQAIVHPTKPFDKFY
MDYIGPLPPSEGYVHVLVVVDAATGFTWLYPTKAQTSKATIKVLNLTGLAIPKVLHSDQG
AFTSEEFAQWAKERNIQLEFSTPYHPQSSGKVERKNSEIKKLLTKLLVGRPLKWYNLISS
VQLALNNTHVKYTPHQLMFGIDCNLPFANKDTLDWTREEELALLQEIRESLQHPVQPPC-
SGWSPYVGQLVQERVYRPSQLRPKWRKPTKVLEILNPRTVIIVDHLGQKSVSIDNLKPTA
HQHNGMDGMEQEHVMTLKEWMEWNAVPLKMRMRYRCYTLCATSTRIMFWILFFLLCFSIV
TLSTIISILRYQWKEAITHPGPVLSWQVTRRRRDIQYHKLPVEVNISGIPQGLFFAPQPK
PIFHKERTLGLSQVILIDSDTITI--KQQKAYLVSTINEEMEQLQKTVLPFDLPIKDPLT
QKEYIEKRCFQKYGHCYVIAFWPSQDLIQDQCPLPYRNHTIWKYYIPLPFKVSSNWTYGN
IRIGSFKVPHGIFCSDALYSNWYPRDLPSSVQQSFAQAYITKLRDIAFPKELSPVGLFRP
INPYDICNMPRAVLLLNKTYYTFSLWEGDCPACKNFHPYACRFWRNKESVQCCYYRPLYD
GTENTEDWGWLAYTDSFPSPICIIWKKNYTLSSVLAECVNQAMEYGIDEVLSKLDLIF--
NLTHQSADEAFIPVNNFTWPRYEKQNKSVSTENLRRIQEAGLGLANAITTVAKISDLNDQ
KLAKGVHLLRDHVVTLMEANLDDIVSLGEGIQIEHIHNHLTSLKLLTLENRIDWRFINDS
WIQEELGVSDNIMKVIRKTARCIPYNVKQTTSTAWEIYLYYEIIIPTTIYTQNWNIKNLG
HLVRNAGYLSKVWIQQPFEVLNECGTNIYLHMEECVDQDYIICEEVMELPPCGNGTSDCP
VLTKPLEYLEIEPLKNGSYLVLSSTTDCGIPAYVPVVITVNDTISCFDKEFKRPLPSVPQ
LELRVPRLTSLIAKIKGIQIEITSSWETIKEQVARAKAELLRLDLHEGDYPEWLQLLGEA
TKDVWPTISNFVSGIGNFIKDTAGGIFGTAFSFLGYVKPVLLGFVIIFCIILIIKIIGWL
QNTRK

SFVspm
LAKLLDKYDDLWQQWDNQVGNRKITPHNIATGTYPPKPQKQYHINPKAKPSIQIVINDLL
KQGVLRQSTSPMNTPVYPVPKPDGKWRMVLDYRAVNKTIPLIAAQNQHSLGILTNLIRHK
YKSTIDLSNGFWAHPITEDSQWITAFTWEGKQHVWTRLPQGFLNSPALFTADVVDILKEV
PGVSVYVDDIYISSPTMEEHFQVLDSIFRKLLETGYIVSLKKSALARYEVNFLGFVISET
GRGLTSEFRERLQEITPPTTLKQLQSILGFLNFARNFVPNFSELVQPLYQLISTASGNFI
QWTAEHTLRLNELISALNHAGNLEQRRGDSPLVVKVNASDKTGYIRYYNDNSLIPIAYAS
HVFSTAELKFTPLEKLLVTMHRALLKGIDLALGQPIKVYSPIASMQKLQKTPIPERKALS
TRWVTWLSYLEDPRITFYYDKTLPDLKHVPTEYEAVFYTDGSAIKSPKTEQTHSAGMGIV
MVVYITQQWSIPLGDHTAQYAEISAVEFACKKASLLQGPVLIVTDSDYVARSANKELPFW
RSNGFLNNKKKPLKHISKWKNISDSLLLKRNITIVHEPGHQPSKTSIHTLGNSLADKLAV
QGSYSVPSLDAELNQILPKGYPKYKYVLKNNELIVQRPGDKIIPPKADRLPLVKTAHEAH
TGREATLLKLQTTHWWPNMRKDIITVLRQCKPCLQTDSTNLTPIPPVSQPRPVKPFDKFF
IDYIGPLPPSHGFSYVLVIVDARTGFTWLYPTKAPSTNATINSLNLLGTAIPKVLHSDQG
AFTSATFAEWAKDRSIQLEFSTPYHPQSSGMVERKNKEIKRLITKLLVGRPTKWYPLLPT
VQLALNNTYSKLTPHKLLFGVDGNVPFANQDTLDLTREEELSLLAELRSSFLPSASPPSS
RSWRPSVGLLVQERVARPSQLRPKWKKPVIICELINDRTVVIVDKAGNRTVSIDNLKLTP
HQKNSMDVMEMAPPLTLQEWMLWNKPTLKHRFSYLCYLACATTTRIVGWIVFVCLLIAVI
CITCFVTMARMQWKQAIITHGAVIDWNQTRD-LVRIVEEKWIEINATGIPQGVYLTPHPK
PIIVKERILGLSQIVLINSESIAEIKQEHKSLLTKIINEEMKSLRDVMLDFELPLDDPKT
QKEYIQQRCFQEFKDCYLVKYWPTDYVLQDMCPLPYPPQNAWNYYLKIQNIRPKDWTYGS
ARMGGFWVPHVLFCSNKLYGKWYNSTNTVELNENLLLKRLTNLKNRAMPREWHSSGLFRN
ITRIDYCMLPEAVILLNTTKTDYSLWEGDCPACANFHPYTCRHWRLKEQTKCCIYYPAYS
SPEYLWDFGWLAYNGNFPSPVCEIREPKYELYSLYGECMRATEQLSLEQVLLGLHGFIHD
PITQMPKERAFIGLDSPKWPPIYPNVTRDVDNNWNKLQKAGYAITNSVKQIAQISDLNDE
SIVSGLYLLRDHVVTLMEATLHDVSALEDSIAIQHFHTHLMQLKLLLMENRVDWSYIDTQ
WIKTQLQLNDEDMKVLRRTARALVYNIDHITSTIWEIAMYYEIIVPSVIYSTNWNVQNVG
HLIASAGSLTLVKVKHPYEIINECGIIKYLHIENCQETDYVICDTIEEVQPCGNQTSDCP
VLAEPVGFHVIESLKNGSYIYMSHYQDCSLTPYIPQVVTVNATIKCLGRNLKPPLPQVPR
LKIQLPHLVGVITKLKGIQVKITSTWETIKDQIDRAQAELLRLDLHEGDSANWLKQLSKA
TEDIWPAAAATFGKVGDFLSGTFGGLFG----TLGYIKPIIVGIVILLLIVIVCKILSWL
PSKRK

SFVgor
LQTLFLKYDNLWQHWENQVCHRKIRPHNIATGDYPPRPQKQYPINPKARSSIQVVIDDLL
KQGVLVQQNSTMNTPVYPIPKPDGRWGMVLDYREVNKTIPLIAAQNQHSAGILATIVRKK
YKTTLVLANGFWAHPITPESYWLTAFIWQGKQYCWTRLPQGFLNSPALFTADVVDLLKEI
SNVQAYVDDIYLSHDDPQEHLDQLEKVFQILLQAGYVVSLKKSEVAQKTVEFLGFNITKE
GRGLTEAFKAKLLDITPPKDLKQLQSILGLLNFARNFILNFAELVKPLYSLISSAKGKYI
EWSNENTVQLQTIIKALNNADNLEERIPEKRLIIKVNTSPSAGYVRYYNETGKKPIMYLN
YVFSKAELKFTLLEKLLTTMHKALIKAMDLAMGQEILVYSPVVSMTKIQKTPIPERKALP
IRWITWMTYLEDPRIQFHYDKTLPELKNIPSQYNSVFYTDGSAIRSPDPTKSHNAGMGIV
QVKFVINQWSIPLGNHTAQMAEIAAVEFACKKALKITGPVLIITDSFYVAESTNKELPYW
KSNGFVNNKKKPLKHVSKWKSIAECLSLKPDITIQHERGHQPIYTSIHTEGNALADKLAT
QGSYVVPNLDAELDHLIPKGYPKYTYYMEDGKVKVNRPGTKIIPPSLERAGIVQKAHNAH
TGREATLLKIANLYWWPNMRKDVVRQLGRCQQCLVTNAFNQTSGPILRPTRPLKPFDKFF
IDYIGPLPPSNGYLHVLVVVDSMTGFTWLYPTKAPTTNATVKALNLTSIAVPKVIHSDQG
AFTSSTFADWAKERGIQLEFSTPYHPQSSGKVERKNSDIKRLLTKLLVGRPTKWYDLLPV
VQLALNNSYSKHTPHQLLFGIDSNTPFANQDTLDLTREEELSLLQEIRSSLHQPSTPPST
RSWSPIGGQIVQERVPRPASLRPRWHKPSRIVDILNERTVVIVDHLGNRTVSIDNLKLTP
HQ-DGMDHLEMAPPMSLQQWIIWNKPTRMDRVKYFLYTCCATSSRVLAWMLLACILFIII
IVSCFITLSRIQWNKDIQVLGPVIDWNVTRALRAQHPVPKYVEVNMTSIPQGVFYQPHPE
PIIHTERVLGLSQVLMINSENVANLSQETKVLLTEMINEEMQSLSDVMIDFEIPLGDPRD
QEQYIHRKCYQEFAHCYLVKYWPNEGLIVDQCPLPYPYQAIWDYYAKIENIRPANWTYGK
ARIGSYYIPHILFCSDVLYSKWYNLQNSILQNENELTKRLSNLKNRALPYEWAKGGLFRN
ISVLDVCSRPEMVLLLNKTYYTFSLWEGDCPECKDFHPYSCRLWRYKEEVKCCLYYPEYS
NPEALFDFGFLSYMKNFPGPQCIIRQQDYEVYSLYQECKLASKIHGIDSVLFSLKNFLGK
PVNEMPNARAFVGLIDPKFPPTYPNITREVNNNYSKLRSMGYALTGAVQTLAQISDINDQ
NLQQGIYLLRDHIVTLMEATLHDISIMEGMFAVQHVHTHLNHLRTMLMERRIDWTYMSSS
WLQTQLQKSDDEMKVIKRTARSLVYYVKQTTATAWEIGLYYELIIPRHIYLNNWQVVNIG
HLIKSAGQLTHVTVSHPYEIINECSNTLYLHLEECRRLDYVICDVVKIVQPCGNSSSDCP
VWAEPVPHVQISPLKSGSYLVLASSTDCQIPPYVPSVVTVNETTQCFGVTFKKPLPQLPH
LQLRLPHLVGIIAKIKGIKIEVTSSGESIKDQLERAKAELLRLDIHEGDTPAWIRQLAAA
TEDVWPAAASALKGIGNFLTGAAQGLFGTAFSILGYLKPILIGIGIIILVILIFKILRWI
PMKKK

SFVcpz
LKALFTKYDNLWQHWENQVGHRKIRPHNIATGDYPPRPQKQYPINPKAKPSIQIVIDDLL
KQGVLTPQNSTMNTPVYPVPKPDGRWRMVLDYREVNKTIPLTAAQNQHSAGILATIVRQK
YKTTLDLANGFWAHPITPDSYWLTAFTWQGKQYCWTRLPQGFLNSPALFTADAVDLLKEV
PNVQVYVDDIYLSHDNPHEHIQQLEKVFQILLQAGYVVSLKKSEIGQRTVEFLGFNITKE
GRGLTDTFKTKLLNVTPPKDLKQLQSILGLLNFARNFIPNFAELVQTLYNLIASSKGKYI
EWTEDNTKQLNKVIEALNTASNLEERLPDQRLVIKVNTSPSAGYVRYYNESGKKPIMYLN
YVFSKAELKFSMLEKLLTTMHKALIKAMDLAMGQEILVYSPIVSMTKIQKTPLPERKALP
IRWITWMTYLEDPRIQFHYDKTLPELKHIPSQYEGVFCTDGSAIKSPDPTKSNNAGMGIV
HAIYILNQWSIPLGHHTAQMAEIAAVEFACKKALKVPGPVLVITDSFYVAESANKELPYW
KSNGFVNNKKEPLKHISKWKSIAECLSIKPDITIQHEKGHQPINTSIHTEGNALADKLAT
QGSYVVPNLDAELDQLLVKGYPKYTYYLEDGKVKVSRPGVKIIPPQSDRQKIVLQAHNAH
TGREATLLKIANLYWWPNMRKDVVKQLGRCKQCLITNASNKTSGPILRPDRPQKPFDKFF
IDYIGPLPPSQGYLYVLVIVDGMTGFTWLYPTKAPSTSATVKSLNLTSIAIPKVIHSDQG
AFTSSTFAEWAKERGIHLEFSTPYHPQSSGKVERKNSDIKRLLTKLLVGRPTKWYDLLPV
VQLALNNTYSKYTPHQLLFGIDSNTPFANQDTLDLTREEELSLLQEIRASLYQPSTPPSS
RSWSPVVGQLVQERVARPASLRPRWHKPSTVLEVLNPRTVVILDHLGNRTVSIDNLKPTS
HQ-NGMDHLEMAPPMTLQQWIIWNKPTRKDKIRYLLYTCCATSSRVLAWMLLVCVLLIVV
LVSCFLTISRIQWNRDIQVLGPVIDWNVTRSLRMQHPVPKYIEVNMTSIPQGVYYEPHPE
PIVVTERVLGLSQVLMINSENIANLTQEVKKLLAEVVNEEMQSLSDVMIDFEIPLGDPRD
QEQYIHRKCYQEFAHCYLVKYWPTEGLIADQCPLPYKPQSIWDYYIKVEITRPANWSYGQ
ARLGSFYVPHVLFCSDQLYSKWYNIENSIEQNEKFLLNKLDNLKKRALPKEWSSQGLFKE
INVLDVCSKPELVILLNTSYYSFSLWEGDCPECEGFHPYACRFWRSKEETKCCLYYPYQD
SLESTYDFGFLAYQKNFPAPICIIRDKDYEVYSLYQECKLASKVHGIDTVLFSLKNFLGR
PVNEMPNARAFVGLVDPKFPPSYPNVTRSTDNNYAKLKSMGYALTGAVQTLSQISDINDE
NLQQGIYLLRDHVITLMEATLHDISVMEGMFAVQHLHTHLNHLKTMLLERRIDWTYMSSA
WLQQQLQKSDDEMKVIKRIAKSLVYYVKQTTATAWEIGLYYELTIPKHVYLNNWNVVNIG
HLVQSAGQLTHVTIAHPYEIINECTETKYLHLKDCRRQDYVICDVVEIVQPCGNSTSDCP
VWAEAVPFVQVNPLKNGSYLVLASSTDCQIPPYVPSIVTVNETTSCYGLNFKKPLPRLPN
LQLRLPHLVGIIAKIKGLKIEVTSSGESIKDQIERAKAELLRLDIHEGDTPAWIQQLAAA
TKDVWPAAASALQGIGNFLSGAAHGIFGTAFSLLGYLKPILIGVGVILLIILIFKIVSWI
PTKKK

SFVmac
LQKLFLKYDALWQHWENQVGHRRIKPHNIATGTLAPRPQKQYPINPKAKPSIQIVIDDLL
KQGVLIQQNSTMNTPVYPVPKPDGKWRMVLDYREVNKTIPLIAAQNQHSAGILSSIYRGK
YKTTLDLTNGFWAHPITPESYWLTAFTWQGKQYCWTRLPQGFLNSPALFTADVVDLLKEI
PNVQAYVDDIYISHDDPQEHLEQLEKIFSILLNAGYVVSLKKSEIAQREVEFLGFNITKE
GRGLTDTFKQKLLNITPPKDLKQLQSILGLLNFARNFIPNYSELVKPLYTIVANANGKFI
SWTEDNSNQLQHIISVLNQADNLEERNPETRLIIKVNSSPSAGYIRYYNEGSKRPIMYVN
YIFSKAEAKFTQTEKLLTTMHKGLIKAMDLAMGQEILVYSPIVSMTKIQRTPLPERKALP
VRWITWMTYLEDPRIQFHYDKSLPELQQIPSEFAMVFYTDGSAIKHPDVNKSHSAGMGIA
QVQFIVHQWSIPLGDHTAQLAEIAAVEFACKKALKISGPVLIVTDSFYVAESANKELPYW
KSNGFLNNKKKPLRHVSKWKSIAECLQLKPDIIIMHEKGHQQPMTTLHTEGNNLADKLAT
QGSYVVPSLDAELDQLLPPGYPKYKYTLEENKLIVERPGIRIVPPKADREKIISTAHNAH
TGRDATFLKVSSKYWWPNLRKDVVKSIRQCKQCLVTNATNLTSPPILRPVKPLKPFDKFY
IDYIGPLPPSNGYLHVLVVVDSMTGFVWLYPTKAPSTSATVKALNLTSIAIPKVLHSDQG
AFTSSTFADWAKEKGIQLEFSTPYHPQSSGKVERKNSDIKRLLTKLLIGRPAKWYDLLPV
VQLALNNSYSKYTPHQLLFGVDSNTPFANSDTLDLSREEELSLLQEIRSSLHQPTSPPSS
RSWSPSVGQLVQERVARPASLRPRWHKPTAILEVVNPRTVIILDHLGNRTVSVDNLKLTA
YQDNGMALMEMAPPMTLEQWLLWKKPTRMDKLKYLAYSCCATSTRVLCWIVLVCVLLLVV
FISCFVTMSRIQWNKDIAVFGPVIDWNVSRSIRVEHATETYVEVNMTSIPQGVLYVPHPE
PIILKERILGLSQVMMINSENIANLTQETKVLLADMINEEMNDLANQMIDFEIPLGDPRD
QKQYQHQKCFQEFAHCYLVKYWPSSTVIADQCPLPYAHQNIWDYYVPFEQIRPEGWNYED
ARIGGFYIPHVLFCSDQIYGKWYNIDLTAQERENLLVRKLINLKDRAMPAEWDKQGLFRQ
INTLDVCNRPEMVFLLNSSYYEFSLWEGDCSLCKDFHPYSCRFWRYKEETKCCLYYPQWD
TPEALYDFGFLAYLNSFPSPICIIREPEYKISSLYLECMNASDRHGIDSALLALKTFLGQ
SVNEMPLARAFVGLTDPKFPPTYPNITRS-VNNYERLRSMGYALTGAVQTLSQISDINDE
RLQHGVYLLRDHVVTLMEAALHDVSIMEGMLAIQHVHTHLNHLKTMLLMRKIDWTFIRSD
WIQQQLQKTDDEMKLIRRTARSLVYYVTQTTATSWEIGIYYEIVIPKHIYLNNWQVINVG
HLLESAGHLTHVKVKHPYEIINECSDTQYLHLEECIREDYVICDIVQIVQPCGNATSDCP
VTALKVPYIQVSPLKNGSYLVLSSTKDCSIPAYVPSVVTVNETVKCFGVEFHKPLPQVPH
LKLRLPHLTGIIASLQSLEIEVTSTQENIKDQIERAKAQLLRLDIHEGDFPDWLKQVASA
TRDVWPAAASFIQGVGNFLSNTAQGIFGSAVSLLFYAKPILIGIGVILLIALLFKIISWL
PGKPK

SFVagm
LQSLFLKYDALWQHWENQVGHRRIKPHHIATGTVNPRPQKQYPINPKAKASIQTVINDLL
KQGVLIQQNSIMNTPVYPVPKPDGKWRMVLDYREVNKTIPLIAAQNQHSAGILSSIFRGK
YKTTLDLSNGFWAHSITPESYWLTAFTWLGQQYCWTRLPQGFLNSPALFTADVVDLLKEV
PNVQVYVDDIYISHDDPREHLEQLEKVFSLLLNAGYVVSLKKSEIAQHEVEFLGFNITKE
GRGLTETFKQKLLNITPPRDLKQLQSILGLLNFARNFIPNFSELVKPLYNIIATANGKYI
TWTTDNSQQLQNIISMLNSAENLEERNPEVRLIMKVNTSPSAGYIRFYNEFAKRPIMYLN
YVYTKAEVKFTNTEKLLTTIHKGLIKALDLGMGQEILVYSPIVSMTKIQKTPLPERKALP
IRWITWMSYLEDPRIQFHYDKTLPELQQVPSEFSMVFYTDGSAIKHPNVNKSHNAGMGIA
QVQFVINTWSIPLGDHTAQLAEVAAVEFACKKALKIDGPVLIVTDSFYVAESVNKELPYW
QSNGFFNNKKKPLKHVSKWKSIADCIQLKPDIIIIHEKGHQPTASTFHTEGNNLADKLAT
QGSYVVPSLDAELDQLLPKGFPKYQYQLENGQVMVTRPGKRIIPPKSDRPQIILQAHNAH
TGRDSTFLKVSSKYWWPNLRKDVVKVIRQCKQCLVTNAATLAAPPILRPERPVKPFDKFF
IDYIGPLPPSNGYLHVLVVVDSMTGFVWLYPTKAPSTSATVKALNLTSIAVPKVIHSDQG
AFTSATFADWAKNKGIQLEFSTPYHPQSSGKVERKNSDIKRLLTKLLVGRPAKWYDLLPV
VQLALNNSYSKYTPHQLLFGIDSNTPFANSDTLDLSREEELSLLQEIRSSLYLPSTPPSI
RAWSPSVGQLVQERVARPASLRPRWHKPTPVLEVINPRAVVILDHLGNRTVSVDNLKLTA
YQKDGVVAMEMAPPMNLQQWLLWKKPTRMDRVKYLAYACCATSTRVMCWLFLICVLLIIV
FVSCFVTVARIQWNRDINVFGPVIDWNVTRSLKVEHPHISYISINMSSIPQGVMYTPHPE
PIILKERVLGISQVLMINSENIANLSQETKVLLTDMINEELQDLSNQMIDFELPLGDPRD
QDQYIHHKCYQEFAHCYLVKYWISEGIIVDQCPLPYKYQPIWDYYLKIQNIRPQGWTYGT
ARMGSFYIPHVLFCSDQLYGKWYNIENNIQENEQLLKTKLYNLKARALPKEWNNQGLFRS
FNPLDVCNRPEAVLLLNTTYFTYSLWEGDC-EC---HPYACRFWRYKEEVKCCLYYSEYS
SPEAQFDFGFLSYLNAFPGLKYIVREPEYEVYSLYMECMNSAEKYGIDSVLFALKTFLGT
PVNEMSTARAFVGLTDPKFPPTYPNITRS--TNIEKLRSMGYSLTGAVQTLSQISDINDE
RLQQGVSLLRDHVVTLMEAALHDITIMEGMLAIQHVHTHLNHLKTILLMRKIDWTFIKSN
WIKEQLQKTEDEMKIIRRTAKSLVYYVTQTTATSWEIGIYYEITIPKHIYLNNWQVINIG
HLVESAGHLTLIRVKHPYEVINECTYEQYLHLEDCISQDYVICDTVQIVSPCGNSTSDCP
VTAEKVPYVQVSALKNGSYLVLTSRTDCSIPAYVPSIVTVNETVKCFGVEFHKPLPQVPH
LKLRLPHLVGIIANLQNLEIEVTSTQESIKDQIERAKSQLLRLDIHEGDFPAWIQQLASA
TRDVWPAAARALQGIGNVLSNTAQGIFGTTVSILSYAKPILIGIGVILLIAFLFKIVSWL
PGKKK


;
end;
