# Supplementary material for: An Endogenous Foamy-like Viral Element in the Coelacanth Genome
Source: PLoS Pathog. 2012 Jun 28;8(6):e1002790. doi: 10.1371/journal.ppat.1002790 (PMC3386198; doi:10.1371/journal.ppat.1002790)
Supplement: Dataset S4 — The conserved region of foamy virus Env protein alignment. (TXT) [file ppat.1002790.s004.txt]

#NEXUS
begin data;
dimensions ntax=10 nchar=835;
format datatype=protein interleave=no gap=- missing=?;
matrix

Coelacanth
----------MATNKVTRSAGPKKKRKRKGKPSKVGGCYKFLIALLIMAGLIALGTGILR
ILWAYAETKIQVPMEDNNSMSRRTLSKGEDNETLEWHSLPLGMTTRVVPIPLSLTRGLVQ
IPVNLVLNSKHLA-QSAKGRKMLSNNLVLLMEQAKLQNPSFEVASGSPEQPSSYLADQCF
AELGHCYLIEYLPDPYIMADECLRP-SNKGIPQWYLAADQYTAH--TDPDARMREYRIPG
AIMCSPLLYGSKWKEEQHRCDGREEL-DILLNLKSSCLSPEWHVNGYLMEQNHDTFCSMP
RFPAFLNTTLYHVT-----CSKCVND-KEKGMYWDCVKNTTC----EK-----YPTTLGN
KRFYGIHKGPLSIIDRPNYSVYSLYQICKDRVKIYPLTDVLSGLKKLTDVYVLDMVPTKA
IWGTYVTISDLNITHSKRLLATNDQYLTQSATLTNKAINLLSQTMDDNFAQLEQGFKVLQ
SSLMHTLRVLTKDMATLGDAIKVKQVEAQIQRGLALLENNKVPWALLNISNILERFNQSA
EMNAVMRHTATAYLYNIKQVDNPTWMVIVQMQLPVTGGIYYKVWEIYNPGFLVKTNNLLA
LAKVRPPYQYIAKCGNINYLKVKECYLRGFRYCDNWEKQLPCGKEPQSCPITVKPITFAQ
VTSLGNGSYIIMVSYSECDIPSMRTVIVTPSTRMTCYNMTLFPLNEGVTPFHLDFPILVA
VIARLQDYEITLSYTHDNITQLLARSRQLLSMVRFEAAEIPQWLQLIGEGLIELIPQVKS
AIEWGIDLTAKTITQTVTSVLQSLNFLVPVLIIAGVVFVLILVLKFFSQKDGSSK

Sloth
YTPVLNLQDWMVWNRPTAQVRFRYFLYTLCATSTQILCWFFFGLIIIGLILGFILSAVFR
LQWKNAIHHPGPIISWNLTRERRAIHPAPRNVHLEICGLQQGMFWEQFPKPIIHKKRTLG
ISQILLIDTPLVWYIPLKDKKILTQLIDNEFAQLQEIVLPFTLPLDQPYTQEQYQQKGCF
QEFGHCYLVKYWLTSKIIQDHCLIPTTRLNAWKYYIQPQIMRPRNWT-NYACICAYSKPQ
PSFCSTNMYNSGRLLELEL--NK---------LKDCALPSEWKQNNLFKSPTITQFCNHP
ELIYFLNTTYTTYSLWEGDCPECVNFHPYTCQFWRQFEKVKCCLYYAKQTVSEIKRDWRQ
LAYSKKFPAPICKIVVPKYKVKSLYQKCIAKAKKHHVESVQLLNELFITINIKELPTEDK
RWGLVNEVNMSNIQI--RMKKPNTQRLEKVSLMMANSTATVSKLSDLNEYLFADGLHILK
DHVVTLLEANMKDTQHIDELTTAMLILSYIQNFRIPSTEGRIDWRILNGTWINEGLNIPH
HGMQIVKRMSCSNIYDIKKTIKSIWEIGIYYQIILPNKVFYTNWQVLNIGHLVKTGTQLT
LTKIHQPYTHISECSELYYLEPKGCEQRDYLICEEINLHQTCGNKTSKCPVTGKAVPYLE
FIPLKNGSYVVMSYTIDCNIPPYQSSIFTINDTVTCFEKILKKHLFHIPKIQLRLPHLVG
ILAKLKKIEVKATDTWASIEEQIEDTKSDLLRLELHKGDTPEWIKQLGEALEDVWPAAAS
ATKTIASFVSSATKGIFGGIIDILTYTKPIVILIIITILIVLIFRILKWLPNSEK

SFVcpz
MAPPMTLQQWIIWNKPTRKDKIRYLLYTCCATSSRVLAWMLLVCVLLIVVLVSCFLTISR
IQWNRDIQVLGPVIDWNVTRSLRMQHPVPKYIEVNMTSIPQGVYYEPHPEPIVVTERVLG
LSQVLMINSENIANLTQEVKKLLAEVVNEEMQSLSDVMIDFEIPLGDPRDQEQYIHRKCY
QEFAHCYLVKYWPTEGLIADQCPLPYKPQSIWDYYIKVEITRPANWSYGQARLGSFYVPH
VLFCSDQLYSKWYNIENSIEQNEKFLLNKLDNLKKRALPKEWSSQGLFKEINVLDVCSKP
ELVILLNTSYYSFSLWEGDCPECEGFHPYACRFWRSKEETKCCLYYPYQDSLESTYDFGF
LAYQKNFPAPICIIRDKDYEVYSLYQECKLASKVHGIDTVLFSLKNFLGRPVNEMPNARA
FVGLVDPKFPPSYPNVTRSTDNNYAKLKSMGYALTGAVQTLSQISDINDENLQQGIYLLR
DHVITLMEATLHDISVMEGMFAVQHLHTHLNHLKTMLLERRIDWTYMSSAWLQQQLQKSD
DEMKVIKRIAKSLVYYVKQTTATAWEIGLYYELTIPKHVYLNNWNVVNIGHLVQSAGQLT
HVTIAHPYEIINECTETKYLHLKDCRRQDYVICDVVEIVQPCGNSTSDCPVWAEAVPFVQ
VNPLKNGSYLVLASSTDCQIPPYVPSIVTVNETTSCYGLNFKKPLPRLPNLQLRLPHLVG
IIAKIKGLKIEVTSSGESIKDQIERAKAELLRLDIHEGDTPAWIQQLAAATKDVWPAAAS
ALQGIGNFLSGAAHGIFGTAFSLLGYLKPILIGVGVILLIILIFKIVSWIPTKKK

SFVgor
MAPPMSLQQWIIWNKPTRMDRVKYFLYTCCATSSRVLAWMLLACILFIIIIVSCFITLSR
IQWNKDIQVLGPVIDWNVTRALRAQHPVPKYVEVNMTSIPQGVFYQPHPEPIIHTERVLG
LSQVLMINSENVANLSQETKVLLTEMINEEMQSLSDVMIDFEIPLGDPRDQEQYIHRKCY
QEFAHCYLVKYWPNEGLIVDQCPLPYPYQAIWDYYAKIENIRPANWTYGKARIGSYYIPH
ILFCSDVLYSKWYNLQNSILQNENELTKRLSNLKNRALPYEWAKGGLFRNISVLDVCSRP
EMVLLLNKTYYTFSLWEGDCPECKDFHPYSCRLWRYKEEVKCCLYYPEYSNPEALFDFGF
LSYMKNFPGPQCIIRQQDYEVYSLYQECKLASKIHGIDSVLFSLKNFLGKPVNEMPNARA
FVGLIDPKFPPTYPNITREVNNNYSKLRSMGYALTGAVQTLAQISDINDQNLQQGIYLLR
DHIVTLMEATLHDISIMEGMFAVQHVHTHLNHLRTMLMERRIDWTYMSSSWLQTQLQKSD
DEMKVIKRTARSLVYYVKQTTATAWEIGLYYELIIPRHIYLNNWQVVNIGHLIKSAGQLT
HVTVSHPYEIINECSNTLYLHLEECRRLDYVICDVVKIVQPCGNSSSDCPVWAEPVPHVQ
ISPLKSGSYLVLASSTDCQIPPYVPSVVTVNETTQCFGVTFKKPLPQLPHLQLRLPHLVG
IIAKIKGIKIEVTSSGESIKDQLERAKAELLRLDIHEGDTPAWIRQLAAATEDVWPAAAS
ALKGIGNFLTGAAQGLFGTAFSILGYLKPILIGIGIIILVILIFKILRWIPMKKK

SFVagm
MAPPMNLQQWLLWKKPTRMDRVKYLAYACCATSTRVMCWLFLICVLLIIVFVSCFVTVAR
IQWNRDINVFGPVIDWNVTRSLKVEHPHISYISINMSSIPQGVMYTPHPEPIILKERVLG
ISQVLMINSENIANLSQETKVLLTDMINEELQDLSNQMIDFELPLGDPRDQDQYIHHKCY
QEFAHCYLVKYWISEGIIVDQCPLPYKYQPIWDYYLKIQNIRPQGWTYGTARMGSFYIPH
VLFCSDQLYGKWYNIENNIQENEQLLKTKLYNLKARALPKEWNNQGLFRSFNPLDVCNRP
EAVLLLNTTYFTYSLWEGDC-EC---HPYACRFWRYKEEVKCCLYYSEYSSPEAQFDFGF
LSYLNAFPGLKYIVREPEYEVYSLYMECMNSAEKYGIDSVLFALKTFLGTPVNEMSTARA
FVGLTDPKFPPTYPNITRS--TNIEKLRSMGYSLTGAVQTLSQISDINDERLQQGVSLLR
DHVVTLMEAALHDITIMEGMLAIQHVHTHLNHLKTILLMRKIDWTFIKSNWIKEQLQKTE
DEMKIIRRTAKSLVYYVTQTTATSWEIGIYYEITIPKHIYLNNWQVINIGHLVESAGHLT
LIRVKHPYEVINECTYEQYLHLEDCISQDYVICDTVQIVSPCGNSTSDCPVTAEKVPYVQ
VSALKNGSYLVLTSRTDCSIPAYVPSIVTVNETVKCFGVEFHKPLPQVPHLKLRLPHLVG
IIANLQNLEIEVTSTQESIKDQIERAKSQLLRLDIHEGDFPAWIQQLASATRDVWPAAAR
ALQGIGNVLSNTAQGIFGTTVSILSYAKPILIGIGVILLIAFLFKIVSWLPGKKK

SFVmac
MAPPMTLEQWLLWKKPTRMDKLKYLAYSCCATSTRVLCWIVLVCVLLLVVFISCFVTMSR
IQWNKDIAVFGPVIDWNVSRSIRVEHATETYVEVNMTSIPQGVLYVPHPEPIILKERILG
LSQVMMINSENIANLTQETKVLLADMINEEMNDLANQMIDFEIPLGDPRDQKQYQHQKCF
QEFAHCYLVKYWPSSTVIADQCPLPYAHQNIWDYYVPFEQIRPEGWNYEDARIGGFYIPH
VLFCSDQIYGKWYNIDLTAQERENLLVRKLINLKDRAMPAEWDKQGLFRQINTLDVCNRP
EMVFLLNSSYYEFSLWEGDCSLCKDFHPYSCRFWRYKEETKCCLYYPQWDTPEALYDFGF
LAYLNSFPSPICIIREPEYKISSLYLECMNASDRHGIDSALLALKTFLGQSVNEMPLARA
FVGLTDPKFPPTYPNITRS-VNNYERLRSMGYALTGAVQTLSQISDINDERLQHGVYLLR
DHVVTLMEAALHDVSIMEGMLAIQHVHTHLNHLKTMLLMRKIDWTFIRSDWIQQQLQKTD
DEMKLIRRTARSLVYYVTQTTATSWEIGIYYEIVIPKHIYLNNWQVINVGHLLESAGHLT
HVKVKHPYEIINECSDTQYLHLEECIREDYVICDIVQIVQPCGNATSDCPVTALKVPYIQ
VSPLKNGSYLVLSSTKDCSIPAYVPSVVTVNETVKCFGVEFHKPLPQVPHLKLRLPHLTG
IIASLQSLEIEVTSTQENIKDQIERAKAQLLRLDIHEGDFPDWLKQVASATRDVWPAAAS
FIQGVGNFLSNTAQGIFGSAVSLLFYAKPILIGIGVILLIALLFKIISWLPGKPK

SFVspm
MAPPLTLQEWMLWNKPTLKHRFSYLCYLACATTTRIVGWIVFVCLLIAVICITCFVTMAR
MQWKQAIITHGAVIDWNQTRD-LVRIVEEKWIEINATGIPQGVYLTPHPKPIIVKERILG
LSQIVLINSESIAEIKQEHKSLLTKIINEEMKSLRDVMLDFELPLDDPKTQKEYIQQRCF
QEFKDCYLVKYWPTDYVLQDMCPLPYPPQNAWNYYLKIQNIRPKDWTYGSARMGGFWVPH
VLFCSNKLYGKWYNSTNTVELNENLLLKRLTNLKNRAMPREWHSSGLFRNITRIDYCMLP
EAVILLNTTKTDYSLWEGDCPACANFHPYTCRHWRLKEQTKCCIYYPAYSSPEYLWDFGW
LAYNGNFPSPVCEIREPKYELYSLYGECMRATEQLSLEQVLLGLHGFIHDPITQMPKERA
FIGLDSPKWPPIYPNVTRDVDNNWNKLQKAGYAITNSVKQIAQISDLNDESIVSGLYLLR
DHVVTLMEATLHDVSALEDSIAIQHFHTHLMQLKLLLMENRVDWSYIDTQWIKTQLQLND
EDMKVLRRTARALVYNIDHITSTIWEIAMYYEIIVPSVIYSTNWNVQNVGHLIASAGSLT
LVKVKHPYEIINECGIIKYLHIENCQETDYVICDTIEEVQPCGNQTSDCPVLAEPVGFHV
IESLKNGSYIYMSHYQDCSLTPYIPQVVTVNATIKCLGRNLKPPLPQVPRLKIQLPHLVG
VITKLKGIQVKITSTWETIKDQIDRAQAELLRLDLHEGDSANWLKQLSKATEDIWPAAAA
TFGKVGDFLSGTFGGLFG----TLGYIKPIIVGIVILLLIVIVCKILSWLPSKRK

Feline
QEHVMTLKEWMEWNAVPLKMRMRYRCYTLCATSTRIMFWILFFLLCFSIVTLSTIISILR
YQWKEAITHPGPVLSWQVTRRRRDIQYHKLPVEVNISGIPQGLFFAPQPKPIFHKERTLG
LSQVILIDSDTITI--KQQKAYLVSTINEEMEQLQKTVLPFDLPIKDPLTQKEYIEKRCF
QKYGHCYVIAFWPSQDLIQDQCPLPYRNHTIWKYYIPLPFKVSSNWTYGNIRIGSFKVPH
GIFCSDALYSNWYPRDLPSSVQQSFAQAYITKLRDIAFPKELSPVGLFRPINPYDICNMP
RAVLLLNKTYYTFSLWEGDCPACKNFHPYACRFWRNKESVQCCYYRPLYDGTENTEDWGW
LAYTDSFPSPICIIWKKNYTLSSVLAECVNQAMEYGIDEVLSKLDLIF--NLTHQSADEA
FIPVNNFTWPRYEKQNKSVSTENLRRIQEAGLGLANAITTVAKISDLNDQKLAKGVHLLR
DHVVTLMEANLDDIVSLGEGIQIEHIHNHLTSLKLLTLENRIDWRFINDSWIQEELGVSD
NIMKVIRKTARCIPYNVKQTTSTAWEIYLYYEIIIPTTIYTQNWNIKNLGHLVRNAGYLS
KVWIQQPFEVLNECGTNIYLHMEECVDQDYIICEEVMELPPCGNGTSDCPVLTKPLEYLE
IEPLKNGSYLVLSSTTDCGIPAYVPVVITVNDTISCFDKEFKRPLPSVPQLELRVPRLTS
LIAKIKGIQIEITSSWETIKEQVARAKAELLRLDLHEGDYPEWLQLLGEATKDVWPTISN
FVSGIGNFIKDTAGGIFGTAFSFLGYVKPVLLGFVIIFCIILIIKIIGWLQNTRK

Equine
MTPPMTLPEWMQWRYLPLCLRIKYWMYLLCATSPRVMAWLLFVCVLISVMIIAVIVTVFR
MQWKAAIDVPGPVLFWNHTRLRRAVHLADRAVNINITHIPQGVFLEPFPKPIIDKERVLG
ISQIVMIDSGSIANLDLYMKHLLVDMINEEMVALSNVVLPFELPVGDPSTQDQYIHKRCY
QQFAHCYIVWQWPTSEIIQDQCPLPYMQQNAYDLYLQPPRYGLQNVNYGIARIGAYRVLA
TIFCSDQLYGNWWYLNRTSEQKEETYRKKML-LKDRALPPTWTPKGLFRELNPLDFCTKP
EAVMLLNQSYYTWSLWEGDCPECINYHPYACRHWRLLDEIKCCLFYPKYDQFELANDFGF
LAYQKMFPSPICILSTEPYKVQSLYQECIQKGTSYDLEDVINQLLRVLGIDLGKVPASRA
FTPFYN-QMPVSYKKRDRKRGDNFRKLQTSGLSMNQAISTLAKISDLNDENLAAGIHLLQ
EHIVTLMEATVHDISMLEAAHGLQILHTHLSTLRLLLTENRVDWNLIDSTWIQQQLQADE
ALMNVIRRTARSMTYRVIQQDMTLWELGIYYELIIPKKVWLTNWKIQNIGHLIKNAGHLA
RVELQHPYEIVNDCEQLTYLELKGCQELDYLVCEEILQHEPCGNQTSDCPVTAQKIPYVW
IYPLKNGSYLIMSSHTDCAIPPYEPVLVTVNDTVRCFGTTLKKPLPHIPQLQVRLPHLVG
LIAKIKGLKIEITSTWENIKDQIKRSEAELLRLDLHEGDYAEWTKQLGKALEDIWPAAAQ
TVSKIGDFLGKIADGIFGTTFSLLTYAKPVIIGIVVIVLLILIIRILSWLAALGP

Bovine
MAPPMTLQQWLQWRYVSLRIRCKYWIYLCCATSTRIMAWIVFILTVLSILLISVLIAVFR
LQWKGAIESPGPILVWNNSRLRRAIHLAQKPVQVNFTSIPQGLFLEPHPKPIISKERVLG
LSQVVMVDSSTLTNLEGEAKSLLIKTINEELISLQDVVLNFDLPLGDPHTQEEYIAKRCY
QHFGHCYVVHIWPTREIIQDQCPLNYDYLPAWDYYNQPPPRQLSLKDNNGSRYEAYRLPA
VAFCSPTLYSSWWNYTQSSREREELFRRKLE-LNPEALPGTWHTLGWFRDLTTYDFCKKP
EAVFGLNKTYYSWSLWEGDCPECRNYHVYGCRYWRTYDNLSCCLFQPKWDSAEIRSDLGY
LAYLGAFPSPICILTDQDYKVTSIYAECVKQGKQYDIIDVTRQLTSKLGVFLGDLPADRA
FSLLTDFSLPASYQNKTRRSINNWRRLQITGQSMNQAITTLSKLSDLNDENLAAGIHLLQ
DHIVTLMEATLHDVSLLGHMTSIQHLHTHLATFKNLLIGNRVDWSVLENKWIQEELKYTD
EVMNVIRRTARSITYDVQNVDSTMWEIYIYYELILPERIWIRNWQVANLGHLTHNSGYLT
HVTIHHPYEIVNDCEELTFLHLVDCHEQDYLICEEVMEVEPCGNLTSDCPVLAENIPYVY
LHPLKNGSYLLMASHTDCSLPPYEPVVVTVNDSLECYGKPLKRPLPQIPQLRVRLPHLVG
IIAKLKSLKIKVTSTWESIKDQIHRSEQELLRLDLHEGDYSDWILQLGNALEDVWPVAAS
AVSTIGTLLEKAAGTLFGNVFSILAYAKPVIIGIILIILLLLVIRILRWLAVERR


;
end;
