# Supplementary material for: An Endogenous Foamy-like Viral Element in the Coelacanth Genome
Source: PLoS Pathog. 2012 Jun 28;8(6):e1002790. doi: 10.1371/journal.ppat.1002790 (PMC3386198; doi:10.1371/journal.ppat.1002790)
Supplement: Dataset S5 — The alignment of five sequences (contig270160, contig184752, contig185880, contig245863, and contig236769) used to estimate the age of the CoeEFV invasion. (TXT) [file ppat.1002790.s005.txt]

#NEXUS
[ Title ]
begin taxa;
       dimensions ntax=5;
       taxlabels
             contig270160
             contig184752
             contig185880
             contig245863
             contig236769
;
end;
begin characters;
       dimensions nchar=1400;
       format missing=? gap=- matchchar=. datatype=nucleotide;
       matrix

contig270160
------------------------------------------------------------
------------------------------------------------------------
------------------------------------------------------------
------------------------------------------------------------
------------------------------------------------------------
------------------------------------------------------------
------------------------------------------------------------
------------------------------------------------------------
-------------CCCTACAGTCAGCGTGATTTTAACTAGAGCACAGGCCAGGACTCACA
TGGATAGTATTTTACAACAGTGCCTCGACCCAACCTGTCCAAACCCTCCTGGGTATCCTA
CTGCTTATCAGTATGATACCAATGAACATGGGCAATGTGTGGTCACAATGCCTGGAGGAA
CTTATGTCATACCTCCCATACATGTCAGACCTGGGCTGATTAAAGAGGCCCATTACGGCA
TTGGGCATATACATCTTGGGGGTAACAGTACAGGCAAAACCTTGTGCCGCCTTTACTGGT
GGTCAGGCCTATACACTGAGTGTAAAAGATATGTGGCTAACTGTCCTGAATGTTTGGCTG
TT-AATGTTACTCCCACTACTAGACCACCTAATTTACGCCCGCCCAGAAGAGCCCTTTTT
GACAAAATCTTTTTAGATTTTGTGGGCCCCCTTCCCCGTTCCAATGGTTACACTGCCATT
TTGATTCTTGTCGAGTCCTTATCCTCTTTTACCTGGTTACTCCCCTGCCAGGATCAGTCT
GCGTCCACCACTGTGACTGCTCTTTCTGCCCGTTTCTTTCCGGCGTCTATTGAACCTAAA
TGTTTCCATTCTGACCAAGGGGGGG-------ACTTTACCTCCCAACTTTTC----AAAA
AAAATGTGCTCAGAACGGAACATATGGGTTGAATATAGCACTCCACACCATCCCCAGAGC
GCTGGGGTGGTGGAAAGAAAGAACAGAAGTCTCAAAGCAGCGCTCACTAAGCTGGTTTGC
AACAGA-CCCCGCAAGTGGTTCCAGGTTCTAGACATAGTTCAAACAGGGCTTAACAATAC
TCCAATAGAGAGGAATGAGCATGGGGCCACCCCATTCTTTCTGATGTATGGTCAACATAT
GAATACACCATTGACTAATG

contig184752
TCCTCCTGCACCCATCCTTCCATTGGAACAATATGTGGAAGTATATTATTCTGATGGCTC
AGCCAAATGACACTAACAAAAGAATTATGCAGGTATGGGGATAGTCAAAAGAAAGTTTAC
TACTCTCACATATTTTGAGCCCGAAGAAACAAAAGCTGTACCATTAGGTCCAGCTTCAGC
ACAATATGCTGAAATCATGGCCTTACTGGATGCTGTTAAACAAGCAACAGATACTGGGCC
AGTACTTATATGTACAGACTCAGTATATGCCCAAAGGA-GATATACTGAAGATTTACTCT
ATTGGGCTATAAGGAATTTCCATGACTCTAAGAATGCCAAACTCAAATATGTCGACAAAT
GGAAACAACTAGATCAGCTTAAAAAGGATAAGCCTGTAGTAAGGGTAATACATGTGCTAG
GGCATACGCCTGGATCTGTACATTCATGTGGAAATGGTTTAGCTGACTCATTGGCACAAG
GTGCTGTAAAATGCCCTACAGTCAGCGTGATTCTAACTAGAGCACAAGCCAGAACTCACA
TGGATAGTATTTTACAACAGTGTCTCGACCAAACCTGTCCAAACCCTCCTGGGTATCCTA
CTGCTTATCAGTATGATACCAATGAACATGGGCAATGTGTGGTCACAACGCCTGGAGGAA
CTTATGCCATACCTCCCATTCATGCCAGGCCTGGGCTGATCAAGGAGGCCCCTTGTGGCA
TTGGGTATATCCATCTTGGGGGTAACAATACAGGCAAAACCTTGCACTGCCTTTACTGGT
GGCCGGACCTATACACTAAGTGTAAAAGATACGTGGCTAACTGTCCTGAATGTTTGGCTG
TTAAATGTTACTCCC-CTACTAGACCACCTAATTTACGCCCGCCCAGAGGAGCCCTTTTT
GACAAGATCTTTTTAGATTTTGTGGGCCCTCTTCTCCACTCCCATGGCTATACTGCCATC
TTAGTTCTTGTGGACTCCTTATCCTCTTTTACCTGGTTACTCCCCTGCCGGGATCAGTCT
GCATCCACCACTGTGACTGCTCTTTCTGCCTGTTTCTTTCCAGTGTCTATTGAACCTAAA
TGTTTCCATTCTGACCAAGGGGGGG-------ACTTTACCTCCCAACTTTTC-----AAA
AAAATGTGCTCAGAACGGAACATACGGGTTTAATATAGCATTCCACACCATCCCCAGAGC
GCTGGGGTGGTGGAAAGAAACAACAGAGGTCTCAAAGCAGCGCTCACTAAGCTGGTTTGC
AACAGA-CCCCGCAAGTGGTTCCAGGTTCTAGACATAGTTCAAACAGGGCTTAACAATAA
TCCAATAGCGAGGAATGAGCTTGGAGCCACCCCATTCTTTCTGATGTATGGTCAACATAT
AAATACACCATTGACTAATG

contig185880
TCCTCCTGCACCCATCCTTCCATTGGAACAATATGTGGAAGTATATTATTCTGATGGCTC
AGCCAAACGAAACCAACAAAAGAATTATGCAGGTATGGGGATAGTCAAAGGAAAGTTTAC
TACTCCCACACAATTTGAGCCAAAAGAAACAAAAGCTGTACCATTGGGTCCAGCTTCAGC
ACAGTATGCTGAAATCATGGCCTTACTGGATGCTGTTAAACAAGCAACAGATACTGGGCC
AGTGCTTATATGCATAGACTCAGTATATGCCCAAAGGGGGATATACTGAAGATTTACACT
ATTGGGCTATAAGGAATTTCCATGACTCTAGGAATGCCAAACTCAAATATGCCGACAAAT
GGAAACAACTAGATCAGCTTAAAAGGGACAAGCTTCTAGTAAGGGTAATACATGTGCCAG
GGCGTATGCCCGGAAGTGTGCATTCATGTAGAAATGGTTTAGCTGACTCATTGGCACAAG
GTGCTGTAAAATGCCCTACAGTCAACGTGATTCTAACTAGAGCACAAGCCAGGACTCACA
TGGATAGTATTTT-CAACAGTGTCTCGACCCAACCTGTCCAAACCTTCCTGGGTATCCTT
CTGCTTATCAGTATGATACCAATGAACATGGGCAATGTGTGGTCACAATGCCTGGAGGAA
CTTATATCATACCTCTCATTCATGCCAGACCTGGGCTGATCAAGGAGGCCCATTGCGGCA
TTGGGCATATACATCTTGGGGGTAACAATATAGACAAAACCTTGCACCGCCTTTACTGGT
GGCCAGGCCTATACACTGAGTGTAAAAGATACGTGGCTAACTGTCCTGAATGTTTGGCTG
TT-AATGTTACTCCCACTACTAGAGAACTTAATTTACACCCGTCCAGAGGAGCCCTTTTT
GACAAGATCTTTTTAGATTTTGTGGGCCCTCTTTCCTGCTCCCATGGCTATACTGCCATT
TTAGTTCTTGTGGACTCCTTCTCCTCTTTTACCTGGTTACTCCACTGCCGGGATCAGTCT
GCGTCCACCACTGTGACTGCCCTTTATACCCGTTTCTTTCCGGCGTCTATTGAACCTAAA
TGTTTCCATTCTGACCAAGGGGGGGGGGG---ACTTTACCTCCCAACTTTTC---AAAAA
AAAATGTGCTCAGAACAGAACATATGGGTTGAATATAGCACTCCACACCATCCCCAGAGT
GCTGGGGTGGTGGAAAGAAAGAACAGAGGTCTCAAAGCAGCGCTCACTAAGCTGGTTCAC
AACAGA-CCCTGCAAGTGGTTCCAGGTTCTAGACATAGTTCAAACAGAGCTTAACAATAC
TCCAATAGCGAGGAATGAGCACGGGGCCACCCCATTCTTTCTAATGTATGGTCAACATAT
GAATACATCATTGACTAATG

contig245863
------------------------------------------------------------
------------------------------------------------------------
------------------------------------------------------------
------------------------------------------------------------
------------------------------------------------------------
------------------------------------------------------------
------------------------------------------------------------
------------------------------------------------------------
------------------------------------------------------------
------------------------------------------------------------
------------------------------------------------------------
------------------------------------------------------------
------------------------------------------------GCCTTTACTGGT
GGCCAGGCCTATACACTGAGTGTAAAAGATACGTGGCTGACTGTCCTGAATGTTTGGCTG
TT-AATGTTACTCCCACTACTAGAGCACCTAATTTACGCCCGCCCAGAGGAGCCCTTTTT
GACAAGATCTTTTTAGATTTTGTGGGCCCTCTTCCCCGCTCCCATGGCTATACTGCCATC
CTAGTTCTTGTGGACTCCTTCTCCTCTTTTACCTGGTTACTCCCCTGCCGGGATCAGTCT
GCGTCCACCACTGTGACTGCCCTTTCTACCCGTTTCTTTCCGGCGTCTATTGAACTTAAA
TGTTTCCATTCTGACCAAGTGGGGGGGGGGAAACTTTACCTCCCACCTTTTCAACAAAAA
AAAATGTGCTCAGAACAGAACATACGGGTTGAATATAGCACTCCACACCATCCCCAGAGT
GCTGGGGTGGTGGAAAGAAAGAACAGAGGTTTCAAAGCTGCGCTCACTAAGTTGGTTTGC
AACAGACCCCTGCAAGTGGTTCCAGGTTCTAGACGTAGTTCAAACAGAGCTTAACAATAC
TCCAGTAGCGAGGAATGAGCATGGGGCCACCCCATTCTTTCTGATGTATGGTCAACATAT
GAATACACCATTGACTAATG

contig236769
------------------------------------------------------------
------------------------------------------------------------
------------------------------------------------------------
------------------------------------------------------------
------------------------------------------------------------
------------------------------------------------------------
------------------------------------------------------------
------------------------------------------------------------
------------------------------------------------------------
------------------------------------------------------------
------------------------------------------------TGCCTGGAGGAA
CTTATGTCATACCTCCCATTTATGCCAGACCTGGGCTGATCAATGACTCCCATTGTGGCA
TTAGGCATGTACATCTTGGGGGTAACAATACAAGCAAAACCTTGCGCCACCTTTATTGGT
GGCCAGGTCTATACACTGAGTGTAAAAAATACGTGGCTAACTGTCCTCAATGTTTGGCTG
TT-AACGTTACTCCCACTACTAGACCATGTAACTTACACCCACCCAGAGGAGCCCTTTTT
GACAAGATCTTTTTAGATTTTATGGGCTCTCTTCCCCGCTCCCATGGCTATACTGCCATC
TTAGTTCTTGTGGACTCCTTATCCTCTTTTACCTGGTTACTCCCCTGCCAGGATCAGTCT
GCGTCCACCACTCTGACTGCTCTTTCTGCCCATTTCTTTCCAGCATCTATTGAACCTAAA
TGTTTCCATTCTGACCAAGGGGGGG------AACTTTACCTCCCAACTTTTC-----AAA
AAAATGTGCTCAGAATGGAACATACGGGTTGAAAATAGCACTGCACACCATCCCCAGAGT
GCTGGGGTGGTGGAAAGAAAGAACAGAGATCTCAAAGCAGCAGTCACTAAGCTGGTTCAC
AACAGA-CCCCGCAAGTGGTTCCAGGTTCTAGACATAGTTCAAACAGGGCCAAACAATAC
TCCAATAGCGAGGAATGAGAATGGGGTCACCCCATTCTTTCTGATGTATGGTCAACATAT
GAATACACCATTGACTAATG

;
end;
