# Supplementary material for: An Endogenous Foamy-like Viral Element in the Coelacanth Genome
Source: PLoS Pathog. 2012 Jun 28;8(6):e1002790. doi: 10.1371/journal.ppat.1002790 (PMC3386198; doi:10.1371/journal.ppat.1002790)
Supplement: Dataset S6 — The alignment of two sequences (contig243355 and contig219087) used to estimate the age of the CoeEFV invasion. (TXT) [file ppat.1002790.s006.txt]

#NEXUS
[ Title ]
begin taxa;
       dimensions ntax=2;
       taxlabels
             contig243355
             contig219087
;
end;
begin characters;
       dimensions nchar=3175;
       format missing=? gap=- matchchar=. datatype=nucleotide;
       matrix

contig243355
AATATACTAGTCTAGGCTCCTTTTTCTAGTGTCAGTTTCTATTGTCAGTTTAGTTTGTCA
TATAATTGATGTCCTAGACCTATTGGTATAGAAAGATCAGTAATCCTAGGTTAATTGCTT
GCATGAAACTATGACGAATGTGTTACTTGCAAATAGAAGTTCCTAGACCAGACGACCTTT
TCAAAAAGGAAGTCTTGACCACAAAATGCAGTATGATTAACTGCTTTGTCACAGCTGATC
TATACAGCTGATACTGTTATGCTAATGCTTAAGGTGACAGGAAAAATGTTATTTGTTAAG
TTTTGTCCTAGACTAAAGAAATGTATAATTGTAAAATCTTCCTGCATGAAGAACCTTCCT
GGACATGCTGTGTAAGGACCAAGCCTAAGAGCCAGAATATTGTATAAATACAACACCTAG
GTCCATAGCATGTAAGAACGATCTTCTCTGCTGAGAGACTGAGGGTGAGAACTGCCGATT
GAAGAATCTTTGCTATTGGACAAGGTAAGCAGTGTTACTATCCTTCTA---TATTAGATT
GTGAGTTCTGGCCTGGTCTCTTGATGCTTAAGTAAGATTGATATATTGAAATTGCTAGCC
TTTGTAATTTTATACTATAACCCACTCTAGAGCTAATTGTATGCTTTATATATATCATTA
ATAAATATATAACATTTTAAGGACCACTCAAGCCTCTCTTTTAATTCATTATTACAAGAA
ATATATGAACCTTTATTTACTGGTGATTTAGCAATTATCAAGAGGGAGGCAAGCAGATCT
ACTCCTTTGATGTACTAAAGGATGATTGCCGAGTACTAATTCAATGCTATCCCTATAATA
GGGTAAAAGTATTCAATTAGGCGGGCAATACCATTCCACATCACAGTTGGCACCCAACAT
GGGGCTTGAGTGTCCTTGATTATTTCTTACTGTTAGAATCAAACCATTTCCACTATATAG
TGAATATACTGTGTATTATAGCTATTTTCACTAACTGATCACTAGCAAATAAGAAAATTG
AGTGATACAATAAGTTCTATCAGAAAGATCTGAGTTTAAGAGTTAAGCTTAACTAAATAA
AAGAACTAAGCCCGGAAGTTTCCATAATGGCATTAAATATATTTAGACGAGCATACAATG
CTATCAGAAGGGGAACTGCGGCAGTGGCCCCAAATGCAGATGAACAATTTTTGATTTGCA
TGATGGATTATAATGACTTTGGCATTCAAGAGTGTGTTGGTACCTTGGTATTAGATAATG
CAGGAGAGGTAATTAACATCAACTGGCAGCCTAATGCCGCAGTAAAAGTGGGGATAGAAA
TTCTTACATTTGATTATCAGGAGCTAGGTAATGAGGGCCTCCAGCCTCAGTTTGGGGTGG
GATTAAGGAACCAATACCAGGCTCTAAGGAGAGCGGTTCCTAGGCTACAGGTCCAAGGAC
CAGGAGCCCCTGTGCCTCAAGCACTCGAGCCCTATGGGCAATTAAAAATAGGGGCTATAA
AAAAACAAACTAAAAGATCCTCCCAATAGAAGAGAAGATTTCCTTGATTGGTTCCAAGCC
AGGCACACTCAAATAGAAACAATAACCGAGGGATACACTGCTGAACAAAGAAGGCAGTTA
TACTAATATATCCTACCTACTACATGGGCTTCAGTTCCGATAGCTCATTGTAATAATGTA
CAAGCCACTTTGGATCATTTGTTTATCCAAATAACTGGTCAACCTCCCATTGTTCATTTA
ACCAAACAAATGTCTCTGACAACTGCTAGCCAAGGAATACTGGTAGCTTATGATCATGCA
TACAGAGGGTTGAGAGGAGACCATGTAATGGCGTTTGAGTTAGTGCGTGAAGGGATTCCA
ATGGCAGTAAGGCTCCAAATCACCACTGCACTGCAAGCTTTGCCAACAAATCAGGAAAGA
CATGTTCAGTTTGCAGATATAGTAAGGCTCAATTATAATCTGGCCATTATACCATTAACT
CCTACTCAGAAATAAGGATATTCCAAGATACCTGGGCTCCAAAATCAAGAAGGCAATCAG
AAGAAAAGGCAACAGCACCCCCTTAAGACCCAGGATAGAGGCCAAGTTAAAAGAACTCCT
AAGCAAATCAAAGAGGAAAAAGAGGAGTCCCGGCCTCAAAGCTCCCAAGGAGTTGGCAGC
CGCCCAGATCCCTCAGGAGAGATTCCTAAGAAACATAGATATGATTTGAGATCCAGGCAT
GATGGGCCCTGGCAGCAACCATCAGGACAAAAGTCCAATGGTAATCAGGGAGGACAAAAA
TGGTGGAAGAAAAGGCAGGACAAATAGCAACCTAAATATAAAAAAGAAGGAGGGGATGTC
AAGCATATTAACATAAATACTGCTACCCAAACTGCTGAGAATGACAAGCCTTCTCAGCAA
TAGGGGGTGGTCTACTTTTCCCCAAATACTTTGAAACCATGGTATGTGTAGGGGATACAG
TGGTACTAGCATTGATTGATACTGGAGTTGAACATTCTGAACCAGGTAGGGTCTAGAATC
AGCACTCCTCTGGTATTCTAGCCAACATTGAGAGAAAAGCTTATAATTCCTCTGTGGATT
TGGCAAATAGGTTCTGGTCTCATCCCATTAGGGAAAAAGACTGGCCCAAGATGGCTTTCA
CTTGGTGCGGCTTTCAGTATCTCTGGACATACCTCCCCCAGGGATTTTTAAACAGTCCAG
CATTGTTTTCTGCTGATGTAATATCACTGGTGGGACAACTCCCAGGAGTATATTGCTATG
TTGATGACATACACTTGACACTTGACACTAAAGAGGAACACCTTAAAATTTTGGATCAAG
TCTTAGAAATCCTCATCAAAGCCGGATATGTCATTAACATAAAGAAGTCCAAACTCTGTC
ATAAAGTAGTGGATTTCCTGGGATTTTCCCTTTCTGATGAGGGGAGAGGATTCTCAGATT
AGTATAGGAAAAAACTTACAGCTATTAAACCTCAGATGCTCAGACAGCTTCAATCTGTAA
TGGGGCTGTTGAATTTTTCAAGACTTTTTGTCAAAGGATTTTCCAAACCGGCTAAGCCTC
TGTATGACCTCATCACAGTCAAGCCTTACCATTTCACCCCACAGGCTCATGAAGCACTAA
CTAAACTATTAAATGCGATTCAAACAGCCCCTAACCTCACCAATAGAGATAACAC

contig219087
AATGTACTTGTATAGGCTCCTTTTCCGACTGTCAGTTTCTATTGTCAGTTTAGCTTGTCA
TATAATTGATGTCCTAGACCTATTGGTATGGAAAGCTCAGTAATCCTAGGTTAATTGCTT
GCATGAAACTATGACGAATGTGTTACTTGAAAATAGAAGTTCCTAGACCAGATGACCTTT
TCAAAAAGGAAGTCTTGACCACAAAATGCAGTATGATTAACCACTTTGTCACAGCTGATC
TATACAGCTGATACTGTTACGCTAATGTTTAAGGTGACAGGAAAAATGTTATTTGTTAAG
TTTTGTCCTAGACTAAAGAAATGTATAATTGTAATATCTCCCTGCATGAAGAACCTTCCT
GGACATCCTGTGTAAGGACCAAGCCTAGGAGCCAGAATATTATATAAATACAACACCTAG
GTCCATAGCATGTAAGAACGATCTTCTCTGCTGAGAGACTGAGGGTGAGAACTGCTGATT
GCAGAATCTTTGCTATTGGATTAGGTGAGCAGTGTTACTATCCTTCTAAATTCTTAGATT
GTGAGTTCTCACCTGGTCCCTTTATGCTTAAGTAAGATTGATATATTGAAATTGCTAGCC
TTTGTAATTTTATACTATAACCCACTCTAGAGCTAATTTTATGCTTTAGATATATCATTA
ATAAATATATAACATTTTAAGGACCACTCAAGCCTCTCTTTTAATTCATTATTACTAGAA
ATATATGAATCTTTATTTACTGGTGATTTAGCAATTATCAAGAGGGATGCAAGTAGATCT
ACTCCTTTGATGTACTAAAGGATGGTTGCCTAGTACTAATTCAATGCTAT-CCTATAATA
GGGTAAAAGTATTCAATTAGGCGGGCAATACCACTCCACATCACAGTTGGCACCCAACGT
GGGGCTTGAGTGTCCTTGATTATTTCTTACTGTTAGAATCAAACCATTTCCACTATATAG
TGAATGTACTGTGTATTATAGCTATTTTCACTAACTGATCGCTAGCAAATAAGAAAATAG
AGTGATACAATAAGTTCTATCAGAAAGATCTGAGTTTAAGAGTTAAGCTTATCTAAATAA
AAGAACTAAGCCCGGAAGTTTCCATAATGGCATTAAATATATTTAGACGAGCATACAATG
CTATCAGAAGGGGA---GCGGCAGCGGCCCCAAATGCAAATGAACAATTTTTGATTTGCA
TGATGGATTATAATGACTTTGGCATTAGAGAGTGTGTTGGTACCTTGGTATTAGATAATG
CAGGAGAGATAATTAACATCAACTGGCAGCCTAATGCAGCAGTACAAGTGGGGATAGAAA
TTCTTACATTTGATTATCAGGAACTAGTTAATGAGGGCCTCCAGCCTCAGTTTGGGGCAG
GATTAAGGAACCAATACCAGGCTCTAAGGAGAGTGGCTCCTAGGCTACAGGTTCAAGGAC
CAGGAGCCCCTGTGCCTCAAGCACTCAAACCCTATGGGCAATTAAAAATAGGGGCTAT-A
AAAAACATACTAAAAGATCCTCCCAATAGAGGAGAAGCTTTCCTTGATTGGTTCCAAGCC
AGGCACACTCAAATAGAAACAATAACTGAGGGATACACTGCTGAACAAAGAAGGCAGTTA
TACTAGTATATCCTACCTACTACCTGGGCTTCAGTTCCGATAGCTCATTGTAATAATGTA
CAAGCCACTTTGGATCATTTGTATATCCAAATAACTGGTCAACCTCCCATTGTTCATTTA
ACCAAACAAATATCTCTGATAACTGCTAGCCAAGGAATACTGGTAGCTTATGATCATGCG
TACAGAGGGTTGAGAGGAGACCATGTAATGGCATTTGAGTTAGTGCATGAAGGGATTCCA
ATGGCAGTAAGGCTCCAAATCACCACTGCACTGCAAGCTTTGCCAACAAATCAGAAAAGA
CATGTTCAGTTTGCAGATATAGTAAGGCTCAATTATAATCTGGCCATGATACCATTAACT
CCTACTCAGAAACAGGGATATTCCAAGATACCTGGGCCCCCAAATCAAGAAGGCAATCAG
AAGAAAAGGCAACAGCACCCCCTTAAGACCCAGGATAGAGGCCAAGTTAAAATAACTCCT
AAGCAAATCAAAGAGGAGAAAGAGGAGTCCTGGCCTCAAAGCTCCCAAGGAGTTGGCAGC
CACCCAGATCCCTCAGGAGAGATTCCTAAGAAACATTGATATGATTTGAGACCCAGGCAT
GATGGGCCCTGGCAGCAACCATCAGGACAAAAGTCCAATGGTAATCTGGGAGGACAAAAA
TGGTGGAAGAAAGGGCAGGAAAAACAGCAACCTAAATATAAAAAAGAAGGAGGGGATGTC
AAGCATATTAACATAAGTACTGCTACCCAAACTGCTGAGAACGACAAGTCTTCTCAGCAA
TAGGGGGTGGTCTACCTTTCCCCAAATACTTTGAAACCATAGTATGTGTAGGGAATACAG
TGGTACTAGCATTGATTGACACTGGAGTTGAACATTCTGAGCCAGTTAGGGCCCAGAATC
AGCACTCCTCTGGTATTCTAGCCAACATTGAGAGAAAAGCTTATAAATCCTCTGTGGATT
TGGCAAATGGGTTCTGGTCTCATCCCATTAGGGAAGAAGACTGGTCCAAGATAGCTTTCA
CTTGGTGCGACTTTCAGTATCCCTGGACATGCCTCCCCCAAGGATTTTTAAACAGTCCAG
CATTGTTTTCTGCTGATGTAATATCACTGGTGGGACAACTCCCAGGAGTATATTGCTATG
TTGATGACATATACTTGACACATGACAATAAAGAGGAACACCTTAAAATTTTGGATCAAG
TCTTACAAATCCTCATCAAAGCCGGATATGTCATTAACATAAAGAAATCCAAACTCTGTC
ATAAAGTAATGGATTTCCTGGGATTTTCCTTTTCTGATGAGGGGAGAGGACTCTCAGATA
AGTATAGGGAAAAACTTGCAGCTATTAAACCTCAGACGCTCAGACAGCTTCAATCTGTAA
TGGGGTTGTTGAATTTTTCAAGACTTTTTGTCAAAGGATTTTCCAAACAGGCTAAGCCTC
TGTATGACCTCATCACAGTCAAGCCTTACCATTTCACCCCACAGGCTCATGAAGCACTAA
CTAAACTATTAAATGCGATTCAAACAGCCCCTAACCTCACCAATAGAGATAACAC

;
end;
